# Supplementary material for: Constructing HIV/AIDS in Chinese media (2010–2024): A mixed-methods study
Source: PLoS One. 2026 May 13;21(5):e0349242. doi: 10.1371/journal.pone.0349242 (PMC13170867; doi:10.1371/journal.pone.0349242)
Supplement: S1 File — (ZIP) [file pone.0349242.s001.zip]

Archive with 6 entries (5 files):
- Supporting Information/
- __MACOSX/._Supporting Information
- Supporting Information/News matrix.xlsx
- __MACOSX/Supporting Information/._News matrix.xlsx
- Supporting Information/Topic words.xlsx
- __MACOSX/Supporting Information/._Topic words.xlsx
