# Supplementary material for: Constructing HIV/AIDS in Chinese media (2010–2024): A mixed-methods study
Source: PLoS One. 2026 May 13;21(5):e0349242. doi: 10.1371/journal.pone.0349242 (PMC13170867; doi:10.1371/journal.pone.0349242)
Supplement: S1 File — (ZIP) [file pone.0349242.s001.zip › Supporting Information/News matrix.xlsx]

## Sheet: Sheet1
Topic_1	Topic_2	Topic_3	Topic_4	Topic_5	Topic_6	Topic_7	Topic_8	Topic_9	Topic_10	Topic_11	Topic_12	Topic_13	Topic_14	Topic_15	Topic_16	Topic_17	Topic_18	Topic_19	Topic_20	Topic_21	Topic_22	Topic_23	Topic_24	Topic_25	Topic_26	Topic_27	Topic_28	Topic_29	Topic_30	Topic_31	Topic_32	Topic_33	Topic_34	Topic_35	Topic_36	Topic_37	Topic_38	Topic_39	Topic_40	Topic_41	Topic_42	Topic_43	Topic_44	Topic_45	Topic_46	Topic_47	Topic_48	Topic_49	Topic_50
0.00110189	0.0011019	0.00110185	0.00110181	0.0011018	0.0011018	0.00110185	0.692936	0.0011018	0.00110189	0.00110182	0.254174	0.00110183	0.00110256	0.00110183	0.00110183	0.0011018	0.00110182	0.00110181	0.00110182	0.00110187	0.00110184	0.00110225	0.0011018	0.00110181	0.0011018	0.0011018	0.00110179	0.001102	0.00110181	0.001102	0.0011018	0.00110181	0.00110181	0.00110184	0.00110179	0.00110182	0.0011019	0.00110205	0.0011018	0.00110195	0.0011018	0.0011018	0.00110181	0.0011018	0.00110188	0.00110195	0.00110184	0.0011018	0.00110212
0.000242781	0.000242703	0.000242733	0.000242721	0.000242709	0.000242703	0.000242726	0.00555876	0.000242726	0.000242724	0.000242729	0.00024276	0.000242744	0.000242729	0.000242759	0.000242708	0.000242703	0.000242717	0.000242721	0.0545893	0.000242726	0.000242729	0.000242763	0.000242706	0.000242714	0.862112	0.00024272	0.000242707	0.000242708	0.000242726	0.000242702	0.000242708	0.0665745	0.000242729	0.000242773	0.0002427	0.000242713	0.000242763	0.000242746	0.000242706	0.000242735	0.000242732	0.000242717	0.000242721	0.000242701	0.000242736	0.000242737	0.000242718	0.000242703	0.000242739
0.000213051	0.000213032	0.00021303	0.0747799	0.000213065	0.000213054	0.0453507	0.000213023	0.000213051	0.0514614	0.000213065	0.000213062	0.130354	0.000213034	0.0211893	0.000213031	0.000213113	0.000213036	0.000213067	0.221908	0.000213076	0.000213047	0.000213039	0.000213057	0.159101	0.00436266	0.000213056	0.000213033	0.000213087	0.000213081	0.000213052	0.000213038	0.00021305	0.0115016	0.000213093	0.000213027	0.000213043	0.000213071	0.000213054	0.000213067	0.000213047	0.00021307	0.000213138	0.000213059	0.000213048	0.000213043	0.260843	0.0068597	0.00419211	0.000213041
0.000518882	0.000518846	0.000518881	0.000518907	0.000518877	0.000518873	0.000518868	0.000518842	0.000518856	0.00051886	0.0005189	0.000518896	0.000518859	0.000518859	0.000518863	0.000518878	0.000518856	0.00051885	0.000518862	0.000518877	0.000518889	0.974575	0.00051886	0.000518935	0.000518859	0.00051885	0.000518851	0.000518839	0.000518862	0.000518935	0.000518852	0.000518847	0.000518877	0.00051886	0.000518855	0.000518844	0.000518864	0.000518875	0.000518895	0.00051885	0.000518887	0.000518864	0.000518849	0.000518853	0.000518867	0.000518883	0.000518885	0.000518877	0.000518845	0.000518892
0.00149563	0.00149549	0.00149558	0.00149569	0.0186763	0.00149549	0.172939	0.00149675	0.00149571	0.00149562	0.00149585	0.00149575	0.00149617	0.00149566	0.00149598	0.00149557	0.00149552	0.00149552	0.00149564	0.207694	0.00149582	0.00149583	0.00149577	0.00149552	0.508931	0.00149583	0.00149558	0.00149559	0.00149557	0.00149577	0.00149547	0.00149575	0.00149561	0.00149564	0.00149569	0.00149548	0.00149555	0.00149592	0.00149641	0.00149618	0.00149586	0.00149559	0.00149641	0.00149565	0.0014958	0.0244509	0.00149598	0.00149569	0.00149548	0.00149607
0.00110177	0.0011016	0.00110169	0.00110167	0.00110163	0.00110161	0.00110169	0.00110205	0.0422125	0.00110164	0.00110171	0.00110189	0.00110184	0.00110202	0.0011017	0.00110186	0.00110166	0.0011021	0.00110165	0.00110167	0.00110172	0.00110169	0.14082	0.00110162	0.00110163	0.00110184	0.00110175	0.00110158	0.00110198	0.00110178	0.00110158	0.00110164	0.00110182	0.0011018	0.0011018	0.00110156	0.00110163	0.00110181	0.00110162	0.0011016	0.00110178	0.0615375	0.0294717	0.00110166	0.00110181	0.00110186	0.00110163	0.00110174	0.00110159	0.67638
0.000206954	0.000206886	0.000206914	0.000206905	0.000206889	0.000206886	0.000206909	0.000207005	0.00020691	0.000206906	0.000206918	0.000206952	0.000206923	0.000206911	0.000206928	0.00020689	0.000206886	0.0002069	0.000206908	0.0520461	0.000206908	0.000206912	0.000206938	0.000206888	0.000206895	0.875331	0.000206905	0.000206888	0.000206922	0.000206907	0.000206885	0.00020689	0.0628978	0.000206907	0.00020694	0.000206886	0.000206896	0.000206937	0.000206926	0.00020689	0.00020692	0.000206917	0.000206898	0.000206905	0.000206885	0.000206924	0.000206919	0.0002069	0.000206885	0.000206924
0.000208214	0.000208146	0.000208174	0.000208165	0.00020815	0.000208146	0.00020817	0.000208266	0.000208171	0.000208167	0.000208178	0.000208213	0.000208183	0.000208172	0.00020819	0.00020815	0.000208146	0.000208161	0.000208166	0.0543832	0.000208168	0.000208173	0.000208198	0.000208149	0.000208156	0.872203	0.000208165	0.000208148	0.000208182	0.000208172	0.000208145	0.000208151	0.0636301	0.000208169	0.0002082	0.000208146	0.000208156	0.000208198	0.000208187	0.00020815	0.000208181	0.000208176	0.000208159	0.000208166	0.000208145	0.000208186	0.00020818	0.000208161	0.000208145	0.000208184
0.00227308	0.00227296	0.002273	0.00227349	0.00227302	0.002273	0.00227314	0.00227307	0.00227316	0.00227305	0.00227311	0.00227325	0.00227319	0.00227314	0.00227334	0.00227299	0.00227298	0.00227304	0.00227305	0.00227344	0.00227328	0.00227304	0.00227406	0.00227301	0.00227316	0.672821	0.00227314	0.00227296	0.00227297	0.065164	0.00227295	0.002273	0.155177	0.00227318	0.00227416	0.00227293	0.002273	0.00227365	0.00227308	0.00227298	0.00227318	0.00227309	0.00227309	0.00227305	0.00227297	0.00227326	0.00227315	0.00227312	0.00227297	0.00227306
0.000209574	0.000209506	0.000209534	0.000209525	0.000209511	0.000209506	0.00020953	0.000209627	0.000209531	0.000209527	0.00020954	0.000209574	0.000209544	0.000209532	0.000209552	0.00020951	0.000209506	0.000209521	0.000209526	0.0608433	0.000209529	0.000209533	0.000209558	0.000209508	0.000209515	0.868217	0.000209525	0.000209508	0.000209542	0.000209532	0.000209505	0.00020951	0.061092	0.000209531	0.000209562	0.000209506	0.000209516	0.000209558	0.000209546	0.00020951	0.000209545	0.000209536	0.000209518	0.000209526	0.000209505	0.000209546	0.00020954	0.000209521	0.000209505	0.000209545
0.000311229	0.000311118	0.00031116	0.000311141	0.000311121	0.000311118	0.000311146	0.000311179	0.000311145	0.000311148	0.000311146	0.000311185	0.000311168	0.000311147	0.000311183	0.000311127	0.000311118	0.000311127	0.000311142	0.0689966	0.000311153	0.000311156	0.000311197	0.000311122	0.000311131	0.870614	0.000311138	0.000311124	0.00031119	0.00031114	0.000311116	0.000311124	0.0457652	0.000311145	0.000311205	0.000311119	0.000311129	0.000311196	0.000311169	0.000311122	0.000311159	0.000311156	0.000311133	0.000311135	0.000311115	0.00031116	0.000311163	0.000311134	0.000311117	0.000311158
0.00416908	0.00416918	0.00416908	0.00416999	0.05458	0.00416897	0.00416966	0.00416895	0.00416899	0.00416941	0.00416913	0.00416929	0.00416905	0.00416897	0.00416897	0.0041692	0.00416901	0.004169	0.00416901	0.00417049	0.0795097	0.00416902	0.00416901	0.00416914	0.413511	0.00416911	0.00416925	0.00416893	0.00416911	0.00416914	0.00416893	0.00416898	0.00416911	0.00416939	0.00416905	0.260617	0.00416899	0.00416908	0.00416918	0.0041696	0.00416905	0.00416913	0.00416896	0.00416921	0.00416911	0.00416915	0.0041694	0.00416966	0.00416895	0.00416908
0.000269606	0.000269515	0.000269549	0.000269535	0.000269521	0.000269516	0.000269541	0.000269667	0.00026954	0.000269538	0.000269546	0.000269592	0.000269561	0.000269542	0.000269571	0.000269522	0.000269517	0.00026953	0.000269535	0.0760629	0.000269538	0.000269547	0.000269591	0.00026952	0.000269528	0.845719	0.000269533	0.000269522	0.00026957	0.000269534	0.000269513	0.00026952	0.0655499	0.000269541	0.000269596	0.000269516	0.000269525	0.000269584	0.000269563	0.000269519	0.000269557	0.000269549	0.000269528	0.000269536	0.000269513	0.000269558	0.000269554	0.000269531	0.000269515	0.000269554
0.000279624	0.00027961	0.000279589	0.30005	0.00454786	0.000279581	0.000279646	0.000279566	0.000279585	0.000279663	0.000279598	0.000279606	0.000279605	0.000279567	0.000279661	0.000279578	0.000279555	0.000279584	0.000279721	0.621748	0.000279616	0.00440606	0.0478927	0.000279558	0.000279635	0.000279591	0.000279598	0.000279594	0.00027968	0.000279593	0.000279549	0.000279555	0.000279595	0.00027961	0.000279582	0.000279544	0.000279582	0.000279629	0.000279631	0.000279633	0.000279585	0.000279602	0.000279636	0.00027961	0.000279592	0.00905276	0.00027963	0.000279768	0.000279547	0.000279685
0.00137221	0.00137214	0.767895	0.00137214	0.00137211	0.0013721	0.00137224	0.00137207	0.00137212	0.00137215	0.00137232	0.00137225	0.00137227	0.0013722	0.00137213	0.0105845	0.00137209	0.00137208	0.00137217	0.00137214	0.00137216	0.00137218	0.00137207	0.00137213	0.00137214	0.00137213	0.00137211	0.00137207	0.00137211	0.00137216	0.00137229	0.0013721	0.00137216	0.00137211	0.00137218	0.00137209	0.00137211	0.00137232	0.00137216	0.00137213	0.00137224	0.00137212	0.00137216	0.00137223	0.00137209	0.00137227	0.157029	0.00137221	0.00137207	0.00137237
0.012422	0.000213481	0.000213507	0.000213502	0.000213484	0.000213482	0.000213506	0.000213605	0.000213506	0.000213502	0.000213515	0.00021355	0.00021352	0.000213507	0.000213524	0.000213485	0.000213481	0.000213495	0.000213504	0.0414401	0.000213505	0.000213507	0.000213536	0.000213483	0.000213491	0.871327	0.000213502	0.000213483	0.000213519	0.000213503	0.00021348	0.000213486	0.0649893	0.000213503	0.000213536	0.000213481	0.000213491	0.000213533	0.000213521	0.000213486	0.000213516	0.000213515	0.000213493	0.000213502	0.000213481	0.000213521	0.000213514	0.000213496	0.000213481	0.000213518
0.00027815	0.000278097	0.000278109	0.000278176	0.000278116	0.000278103	0.18884	0.000278115	0.000278149	0.0138233	0.0979668	0.0819848	0.358908	0.00526613	0.102247	0.000278093	0.000278098	0.000278113	0.000278128	0.000278153	0.000278124	0.000278334	0.000278111	0.000278107	0.0108932	0.0235573	0.000278126	0.000278119	0.000278118	0.000278119	0.000278127	0.0275801	0.000278161	0.000278146	0.000278172	0.000278092	0.000278109	0.000278163	0.000278141	0.000278187	0.013518	0.00027813	0.000278218	0.000278143	0.00694196	0.000278139	0.000278161	0.000278148	0.00618929	0.0522711
0.000314228	0.000314179	0.000314238	0.000314207	0.000314183	0.000314173	0.000314203	0.000314196	0.000314193	0.000314182	0.000314204	0.000314223	0.000314184	0.000314192	0.000314193	0.000314193	0.00031417	0.000314182	0.863147	0.000314201	0.000314189	0.114359	0.000314202	0.000314175	0.000314203	0.000314181	0.000314187	0.000314167	0.000314175	0.000314209	0.00031417	0.000314181	0.000314196	0.000314196	0.00772669	0.000314168	0.000314182	0.000314227	0.000314231	0.000314179	0.000314228	0.00031419	0.000314177	0.000314222	0.000314194	0.00031421	0.000314221	0.0003142	0.000314183	0.000314225
0.000633333	0.000633297	0.000633404	0.000633307	0.000633326	0.000633255	0.000633399	0.000633237	0.000633315	0.000633268	0.000633404	0.0152236	0.000633322	0.000633318	0.000633283	0.000633273	0.000633348	0.000633326	0.000633369	0.000633382	0.000633322	0.000633334	0.000633406	0.000633306	0.000633434	0.00063329	0.000633395	0.000633226	0.00063326	0.000633309	0.000633428	0.000633278	0.0318673	0.000633313	0.000633313	0.000633224	0.000633266	0.000633369	0.000633324	0.000633482	0.000633422	0.000633404	0.923142	0.000633328	0.000633255	0.000633446	0.000633509	0.000633386	0.000633232	0.000633433
0.00023743	0.0002374	0.000237411	0.00023746	0.000237451	0.000237405	0.359901	0.000237465	0.000237454	0.000237435	0.000237458	0.00023747	0.000237446	0.000237427	0.000237452	0.000237409	0.000237464	0.000237418	0.000237411	0.120576	0.000237458	0.00023741	0.000237582	0.000237406	0.165587	0.000237436	0.000237424	0.000237394	0.000237416	0.000237442	0.00023741	0.000237414	0.000237428	0.000237483	0.000237433	0.000237401	0.000237409	0.000237477	0.0138018	0.000237458	0.00023744	0.000237429	0.000237415	0.0153956	0.000237407	0.000237441	0.314292	0.000237433	0.000237396	0.000237439
0.0034525	0.00345211	0.00345213	0.00345293	0.00345225	0.00345238	0.00345281	0.00345205	0.00345431	0.00345232	0.00345315	0.00345289	0.0034522	0.00345274	0.00345227	0.00345216	0.00345209	0.00345217	0.00345282	0.00345225	0.00345313	0.00345235	0.167452	0.00345212	0.0443727	0.00345234	0.00345224	0.0034521	0.00345216	0.1307	0.00345231	0.00345211	0.00345263	0.00345253	0.00345296	0.00345207	0.00345258	0.00345253	0.00345283	0.00345287	0.00345266	0.115941	0.00345215	0.00345306	0.00345279	0.386172	0.00345257	0.00345224	0.00345206	0.00345239
0.000704519	0.00070449	0.000704487	0.000704775	0.0760057	0.000704511	0.000704763	0.000704488	0.000704636	0.000704976	0.00070459	0.124452	0.000704544	0.000704505	0.000704508	0.000704486	0.000704532	0.000704531	0.000704528	0.0724821	0.124963	0.000704518	0.000704506	0.00797301	0.558063	0.000704757	0.000704529	0.00576484	0.000704494	0.000704581	0.000704844	0.000704515	0.000704518	0.000704695	0.000704544	0.000704687	0.000704516	0.000704558	0.000704653	0.000704747	0.000704534	0.000704501	0.000704491	0.000704732	0.000704486	0.000704593	0.000704682	0.000704541	0.000704518	0.000704514
0.000128748	0.000128715	0.000128734	0.000128747	0.000128721	0.000128726	0.015124	0.000128732	0.000128764	0.000128739	0.000128747	0.000128738	0.0421086	0.000128731	0.0147684	0.000128719	0.000128715	0.000128719	0.823818	0.000128753	0.000128746	0.0733827	0.000128742	0.000128721	0.000128724	0.000128742	0.000128742	0.00012872	0.000128723	0.000128731	0.000128716	0.00012873	0.000128754	0.000128749	0.0027973	0.000128712	0.000128729	0.000128757	0.000128747	0.000128727	0.000128749	0.000128729	0.000128728	0.000128743	0.000128726	0.0224652	0.000128752	0.000128736	0.000128714	0.000128748
0.00232553	0.00232615	0.116211	0.0023255	0.00232551	0.00232517	0.00232567	0.00232512	0.00232546	0.00232532	0.00232669	0.00232569	0.00232571	0.00232546	0.00232525	0.00232565	0.00232523	0.00232552	0.00232625	0.00232562	0.00232549	0.00232576	0.00232589	0.0023256	0.00232595	0.00232537	0.002326	0.0023251	0.00232529	0.00232546	0.129586	0.00232524	0.00232553	0.00232534	0.0023254	0.00232509	0.00232523	0.00232567	0.00232545	0.00232542	0.0023257	0.00232585	0.644902	0.00232551	0.00232525	0.0023258	0.00232588	0.00232553	0.00232511	0.00232573
0.00250261	0.00250202	0.00250243	0.19682	0.00250227	0.00250207	0.00250268	0.00250203	0.00250229	0.00250234	0.00250294	0.00250242	0.00250343	0.00250231	0.00250255	0.00250202	0.00250215	0.00250211	0.00250257	0.00250277	0.00250264	0.00250306	0.00250198	0.00250234	0.13759	0.00250234	0.00250244	0.00250214	0.0025022	0.00250226	0.00250205	0.00250222	0.00250245	0.00250246	0.00250236	0.00250263	0.00250209	0.0025024	0.00250271	0.0669723	0.00250239	0.00250302	0.00250328	0.313448	0.00250241	0.172561	0.00250258	0.00250218	0.00250203	0.00250246
0.000415511	0.000415476	0.00041553	0.000415537	0.000415502	0.000415466	0.000415548	0.000415465	0.000415522	0.000415481	0.000415539	0.00634936	0.000415506	0.000415502	0.000415484	0.000415466	0.000415691	0.000415534	0.0275108	0.000415547	0.000415531	0.000415541	0.000415539	0.000415551	0.000415578	0.000415492	0.000415573	0.000415457	0.000415469	0.000415519	0.0422079	0.000415477	0.0427953	0.000415529	0.000415519	0.000415472	0.000415472	0.000415525	0.000415503	0.000415592	0.000415552	0.0566821	0.797541	0.000415507	0.000415471	0.000415562	0.000415591	0.000415539	0.000415457	0.009046
0.00068343	0.000683489	0.0387977	0.000683432	0.0488504	0.000683541	0.0218158	0.00068331	0.000683359	0.000683474	0.000683514	0.00068348	0.000683432	0.000683357	0.000683529	0.000683319	0.000683337	0.000683338	0.000683538	0.000683424	0.000683429	0.0903782	0.000683313	0.000683346	0.000683448	0.00068343	0.000683343	0.000683317	0.000683364	0.000683395	0.000683306	0.000683346	0.000683377	0.000683351	0.000683548	0.00068331	0.000683339	0.000683441	0.00068341	0.000683422	0.000683481	0.000683331	0.000683342	0.000683454	0.000683324	0.000683437	0.439092	0.000683376	0.000683305	0.330997
0.0331752	0.00107722	0.00107745	0.00107738	0.00107721	0.00107721	0.00107732	0.00107719	0.00107725	0.00107722	0.00107741	0.00107744	0.00107728	0.00107737	0.00107753	0.00107719	0.00107719	0.00107722	0.00107734	0.00107755	0.00107728	0.242108	0.00107733	0.00107722	0.00107729	0.00107727	0.00107732	0.00107718	0.00107803	0.00107767	0.0010772	0.00107722	0.00107726	0.00107724	0.00107752	0.00107759	0.0010776	0.00107748	0.0010775	0.439672	0.00107744	0.0010774	0.00107729	0.00107741	0.00107719	0.0998701	0.00107744	0.00107726	0.00107718	0.136695
0.00161209	0.00161221	0.00161235	0.00161208	0.00161202	0.00161181	0.00161218	0.00161177	0.00161199	0.00161192	0.00161258	0.00161226	0.00161208	0.00161208	0.0016119	0.00161196	0.00161186	0.0016121	0.00161234	0.00161215	0.00161225	0.00161213	0.00161247	0.00161213	0.00161237	0.00161196	0.00161236	0.00161175	0.00161189	0.00161203	0.0596211	0.00161185	0.0288493	0.00161191	0.00161198	0.00161174	0.00161186	0.00161222	0.00161201	0.00161197	0.00161226	0.00161249	0.835761	0.00161208	0.00161186	0.0016125	0.00161237	0.00161206	0.00161176	0.00161223
0.00345249	0.00345211	0.00345213	0.00345293	0.00345225	0.00345238	0.00345281	0.00345205	0.0034543	0.00345232	0.00345315	0.00345289	0.0034522	0.00345274	0.00345227	0.00345216	0.00345209	0.00345217	0.00345282	0.00345225	0.00345313	0.00345235	0.167486	0.00345212	0.0443706	0.00345233	0.00345224	0.0034521	0.00345216	0.130969	0.00345231	0.0034521	0.00345263	0.00345253	0.00345296	0.00345207	0.00345258	0.00345253	0.00345283	0.00345287	0.00345266	0.115753	0.00345215	0.00345306	0.00345279	0.386058	0.00345257	0.00345224	0.00345206	0.00345239
0.000570662	0.000570578	0.000570584	0.0861893	0.000570604	0.000570579	0.00057063	0.000570579	0.000570597	0.000570627	0.000570625	0.0822984	0.000570613	0.000570608	0.000570573	0.0005706	0.000570632	0.000570579	0.000570598	0.162951	0.13895	0.000570627	0.000570583	0.000570575	0.000570635	0.000570606	0.000570619	0.000570564	0.000570592	0.000570603	0.000570578	0.000570584	0.000570617	0.000570602	0.000570631	0.000570569	0.000570586	0.000570631	0.158841	0.000570604	0.000570623	0.000570591	0.000570569	0.00057061	0.000570594	0.00057067	0.345664	0.000570603	0.000570569	0.000570614
0.000663328	0.000663262	0.000663291	0.000663572	0.000663289	0.000663264	0.000663412	0.000663353	0.000663285	0.000663293	0.000663341	0.17539	0.000663266	0.000663268	0.00066326	0.000663249	0.00066327	0.000663276	0.00066327	0.266255	0.35105	0.00066329	0.000663254	0.000663269	0.000663409	0.000663291	0.000663256	0.000663248	0.000663264	0.000663342	0.000663252	0.000663258	0.000663286	0.000663276	0.000663284	0.000663249	0.000663263	0.000663297	0.000663408	0.000663326	0.000663326	0.000663518	0.000663253	0.000663342	0.000663249	0.000663327	0.176793	0.000663306	0.000663252	0.000663306
0.000566339	0.000566373	0.00056627	0.0854001	0.000566325	0.000566208	0.179576	0.000566478	0.00056632	0.000566357	0.270149	0.000566485	0.0955311	0.000566287	0.000566294	0.000566209	0.0222093	0.000566224	0.000566273	0.000566266	0.000566243	0.000566295	0.000566313	0.000566258	0.10326	0.000566384	0.000566241	0.000566218	0.000566201	0.000566292	0.000566199	0.000566238	0.000566258	0.000566264	0.000566273	0.000566197	0.000566212	0.000566403	0.000566301	0.000566248	0.000566392	0.00056625	0.000566423	0.000566584	0.216426	0.00056637	0.000566334	0.000566334	0.00366282	0.000566333
0.000438192	0.000438159	0.000438174	0.000438316	0.000438185	0.00043834	0.0510277	0.000438164	0.000438195	0.000438208	0.0339509	0.0739567	0.000438179	0.000438173	0.000438191	0.000438201	0.000438285	0.000438177	0.000438181	0.257206	0.306379	0.000438251	0.000438235	0.000438167	0.0446736	0.000438185	0.000438247	0.000438158	0.010773	0.000438219	0.000438195	0.000438173	0.000438182	0.000438196	0.000438237	0.000438151	0.000438163	0.000438198	0.136627	0.000438375	0.00043834	0.000438231	0.000438156	0.000438342	0.000438156	0.000438225	0.0674396	0.000438203	0.000438159	0.000438173
0.000614658	0.000614415	0.000614425	0.112421	0.000614463	0.000614451	0.106145	0.000614426	0.000614446	0.000614513	0.000614482	0.000614678	0.000614468	0.000614469	0.000614493	0.000614425	0.000614451	0.000614545	0.000614436	0.105487	0.541394	0.000614488	0.000614413	0.000614416	0.000614607	0.000614461	0.000614412	0.000614405	0.00061446	0.00061446	0.000614403	0.000614414	0.000614436	0.000614483	0.000614498	0.000614403	0.000614565	0.00061447	0.106902	0.000614453	0.000614461	0.000614464	0.000614421	0.000614464	0.00061441	0.000614477	0.000614557	0.000614465	0.000614414	0.000614583
0.000464543	0.0004644	0.000464468	0.00937664	0.000464413	0.000464396	0.000464438	0.000464518	0.000464409	0.000464413	0.000464425	0.685325	0.000464403	0.000464412	0.000464403	0.000464409	0.000464399	0.000464405	0.000464428	0.000464504	0.000464479	0.000464451	0.000464415	0.000464399	0.000464451	0.000464407	0.000464399	0.00046439	0.000464434	0.000464416	0.000464394	0.000464398	0.000464411	0.000464413	0.000464476	0.000464398	0.000464462	0.000464469	0.26334	0.000464404	0.0205954	0.00046441	0.000464395	0.000464423	0.000464393	0.000464466	0.000464519	0.000464431	0.000464392	0.00046444
0.000246485	0.000246471	0.00024648	0.000246516	0.000246517	0.000246486	0.000246563	0.000246493	0.260331	0.00024649	0.000246526	0.0002465	0.0348638	0.000246487	0.0277659	0.00024647	0.000246494	0.00528747	0.000246481	0.000246502	0.00024651	0.000246485	0.00024652	0.000246476	0.000246509	0.000246496	0.0526891	0.000246467	0.000246514	0.000246594	0.0328681	0.000246503	0.000246495	0.149793	0.0130306	0.000246464	0.0148231	0.000246541	0.00024649	0.000246481	0.00276575	0.00478641	0.000246535	0.000246527	0.000246655	0.000246488	0.000246505	0.0002465	0.000246468	0.391629
0.0930362	0.000494774	0.000494884	0.000494859	0.000494776	0.000494901	0.000494834	0.000494844	0.000494767	0.000494856	0.000494886	0.000494835	0.000494812	0.000494799	0.000494813	0.000494765	0.000494755	0.000494787	0.531184	0.000494809	0.000494822	0.135827	0.000494866	0.000494765	0.000494829	0.000494816	0.000494867	0.000494754	0.000494774	0.000494808	0.000494758	0.000495043	0.037347	0.000494855	0.00049479	0.000494751	0.000494859	0.000494913	0.00049482	0.000494792	0.000494953	0.000494832	0.000494798	0.000494845	0.000494824	0.000494946	0.000494847	0.000494812	0.000494751	0.180339
0.000254857	0.00025482	0.000254819	0.000254843	0.000254835	0.000254791	0.000254851	0.000254788	0.000254818	0.000254815	0.000254873	0.000254821	0.0537367	0.000254813	0.00775526	0.000254793	0.000254796	0.000254795	0.0337463	0.000254844	0.000254893	0.378611	0.0002548	0.000254812	0.000254821	0.000254841	0.000254857	0.0002548	0.000254813	0.000254803	0.000254808	0.000254801	0.000254812	0.000254817	0.000254808	0.000254787	0.000254803	0.000254825	0.000254818	0.000254837	0.453285	0.000254813	0.000254801	0.000254829	0.000254802	0.0442653	0.000254851	0.000254816	0.000254791	0.0176434
0.000319989	0.000319936	0.000319966	0.00031997	0.000319993	0.000319989	0.63829	0.000319936	0.000319978	0.000319988	0.000319989	0.000320034	0.000320034	0.000320014	0.0229677	0.000319966	0.00031995	0.000319954	0.000319953	0.000320018	0.000319979	0.000319968	0.000320146	0.00031998	0.0982539	0.00032001	0.00031997	0.00031994	0.0064879	0.000320002	0.00031994	0.000319946	0.000319979	0.000319966	0.000319999	0.000319929	0.000319947	0.000320012	0.000320009	0.00031997	0.000319997	0.000319987	0.000320103	0.00031999	0.000319957	0.0417223	0.174181	0.000319988	0.00433824	0.00032001
0.000583269	0.00058316	0.000583216	0.118388	0.00058323	0.000583162	0.000583302	0.000583187	0.000583166	0.000583505	0.000583383	0.537973	0.000583228	0.00058319	0.000583185	0.000583158	0.000583156	0.000583167	0.000583205	0.000583256	0.0884107	0.000583199	0.000583176	0.000583168	0.000583284	0.00058321	0.000583174	0.000583156	0.000583156	0.000583214	0.000583156	0.000583167	0.000583199	0.000583213	0.000583227	0.00058315	0.000583232	0.000583281	0.195352	0.000583199	0.000583312	0.00058361	0.000583159	0.000583234	0.00058317	0.000583286	0.000583321	0.000583198	0.000583379	0.0336308
0.00153954	0.00153906	0.0015394	0.00153921	0.00153909	0.00153903	0.00153921	0.00153923	0.00153909	0.00153911	0.00153915	0.924582	0.00153907	0.00153909	0.00153904	0.00153907	0.00153905	0.00153907	0.00153911	0.00153929	0.00153937	0.00153906	0.00153905	0.00153906	0.00153915	0.00153908	0.00153909	0.00153902	0.00153906	0.00153911	0.00153903	0.00153904	0.00153909	0.00153909	0.00153925	0.00153905	0.00153906	0.00153924	0.00153983	0.00153907	0.00153921	0.00153908	0.00153903	0.00153912	0.00153903	0.00153921	0.00153942	0.00153915	0.00153903	0.00153921
0.000408971	0.00040894	0.000408941	0.000409048	0.000408955	0.00040894	0.000409115	0.000408943	0.000408941	0.00040898	0.000409074	0.248437	0.000408954	0.00040904	0.000408966	0.000408939	0.000408944	0.000408945	0.000408952	0.0594725	0.426615	0.000408965	0.000409	0.000408944	0.00040899	0.000408957	0.000408942	0.000408934	0.000409139	0.000409014	0.000408935	0.000408943	0.000408968	0.00040895	0.000408972	0.000408939	0.000408962	0.000408993	0.246662	0.000408963	0.000408995	0.000408986	0.000408941	0.000409016	0.000408935	0.000408977	0.000409048	0.000408957	0.000408937	0.000408973
0.00115297	0.00115314	0.00115302	0.09204	0.0315503	0.00115306	0.00115309	0.00115293	0.00115296	0.001153	0.00115328	0.0422901	0.00115299	0.00115297	0.00115294	0.00115292	0.00115301	0.00115296	0.00115298	0.00115318	0.0011532	0.00115297	0.00115297	0.00115295	0.542161	0.001153	0.00115296	0.00115341	0.00115294	0.0011531	0.00115293	0.00115295	0.00115301	0.001153	0.001153	0.00115296	0.00115295	0.001153	0.00115304	0.180616	0.00115312	0.00115299	0.00115303	0.0500844	0.00115294	0.00115307	0.00115312	0.00115317	0.0116778	0.00115298
0.000721899	0.000721755	0.0212206	0.00072187	0.000721768	0.000721747	0.00072183	0.000721761	0.000721774	0.000721844	0.000721886	0.000721831	0.000721797	0.000721787	0.000721819	0.000721747	0.00072174	0.000721763	0.559321	0.000721803	0.000721793	0.0660523	0.000721844	0.00072175	0.000721835	0.000721791	0.000721813	0.00072174	0.000721765	0.0007218	0.000721752	0.000721755	0.000721831	0.000721781	0.000721776	0.000721735	0.000721781	0.000721918	0.000721801	0.000721757	0.000721829	0.000721785	0.000721766	0.000721807	0.000721792	0.000722018	0.000721839	0.000721804	0.000721738	0.320204
0.000751014	0.000750802	0.00075087	0.000750876	0.000750774	0.000750993	0.000750851	0.000751108	0.000750797	0.000750819	0.000750854	0.000750987	0.000750799	0.000750815	0.000750774	0.000750771	0.000750752	0.000750769	0.599829	0.000750862	0.00075088	0.111896	0.000750994	0.000750762	0.00075086	0.000750791	0.000750953	0.000750739	0.000750797	0.000750834	0.000750744	0.000750761	0.128811	0.000750841	0.000750809	0.000750746	0.000750944	0.00075102	0.000750883	0.000750821	0.0597609	0.000750855	0.000750769	0.000750828	0.000750815	0.0659151	0.000750935	0.000750875	0.000750744	0.000750955
0.00171868	0.00171845	0.00171857	0.00171882	0.00171854	0.00171845	0.00171896	0.00171843	0.00171871	0.0017189	0.155626	0.00171865	0.0950725	0.00171866	0.00171875	0.00171843	0.00171847	0.00171849	0.0017185	0.00171862	0.268177	0.0017185	0.00171848	0.00171898	0.103643	0.00171863	0.00171847	0.00171845	0.0017185	0.00171852	0.00171925	0.0017185	0.0017185	0.00171856	0.00171858	0.00171842	0.0017185	0.00171899	0.00171865	0.00171872	0.0017186	0.0017185	0.00171851	0.0017186	0.0017185	0.00171856	0.300144	0.00171869	0.00171848	0.00171868
0.000249864	0.000249791	0.000249859	0.0332095	0.000249806	0.00286431	0.000249833	0.000249781	0.000249786	0.000249819	0.0910008	0.000249825	0.000249826	0.00024982	0.000249796	0.000249787	0.000249826	0.000249793	0.0304666	0.000249806	0.0268402	0.369052	0.000249834	0.000249806	0.000249798	0.000249837	0.00632165	0.000249777	0.000249785	0.000249799	0.000249791	0.000249879	0.000249856	0.000249802	0.000249963	0.000249774	0.000249806	0.000249856	0.000249819	0.000249848	0.0111047	0.000249803	0.000249873	0.000249843	0.00024987	0.146426	0.272721	0.000249916	0.000249774	0.000249852
0.356674	0.00227443	0.0022743	0.00227468	0.00227418	0.00227421	0.0022743	0.00227408	0.00227417	0.00227426	0.00227493	0.00227461	0.00227416	0.00227436	0.00227416	0.0022743	0.00227411	0.00227416	0.00227447	0.00227444	0.00227446	0.00227434	0.214658	0.00227408	0.00227429	0.00227418	0.00227419	0.00227405	0.00227426	0.00227672	0.00227414	0.00227411	0.00227464	0.00227412	0.00227431	0.00227406	0.00227418	0.0022778	0.00227442	0.00227422	0.00227476	0.00227469	0.00227407	0.00227468	0.00227412	0.00227465	0.32177	0.00227441	0.00227406	0.0022745
0.00151831	0.0283254	0.00151825	0.00151826	0.00151796	0.00151791	0.00151808	0.00151788	0.00151813	0.00151802	0.00151845	0.00151805	0.00151802	0.0233221	0.001518	0.00151791	0.00151788	0.00151799	0.00151837	0.00151809	0.00151794	0.112327	0.00151799	0.00151788	0.00151795	0.00151809	0.00151794	0.00151785	0.00151834	0.0632879	0.00151788	0.00151798	0.00151798	0.00151792	0.0247551	0.00151786	0.00151797	0.681186	0.00151793	0.00151796	0.00151824	0.00151817	0.00151793	0.00151836	0.00151793	0.00151825	0.00151996	0.00151802	0.00151787	0.00151839
0.394315	0.00161348	0.00161365	0.00161375	0.00161361	0.00161351	0.00161374	0.0016136	0.00161376	0.00161385	0.00161386	0.00161361	0.00161376	0.00161358	0.00161363	0.00161346	0.00161352	0.00161355	0.510562	0.00161364	0.00161365	0.00161387	0.00161348	0.0016135	0.00161383	0.00161375	0.00161365	0.00161348	0.00161356	0.00161356	0.00161346	0.00161356	0.0016136	0.00161355	0.00161356	0.00161345	0.00161366	0.00161368	0.0016136	0.00161393	0.00161367	0.00161428	0.00161352	0.00161365	0.0192812	0.00161385	0.00161368	0.00161368	0.00161348	0.00161397
0.000607852	0.000607736	0.0280028	0.000607825	0.000607743	0.000607729	0.000607792	0.000607733	0.000607748	0.000607802	0.000607832	0.000607791	0.000607767	0.00060776	0.000607784	0.000607731	0.000607724	0.000607738	0.602564	0.000607778	0.000607763	0.000607928	0.000607795	0.000607731	0.000607794	0.000607761	0.000607773	0.000607723	0.000607741	0.000607763	0.000607732	0.000607736	0.000607801	0.000607757	0.000607753	0.00060772	0.00060776	0.000607856	0.000607776	0.000607736	0.000607801	0.000607757	0.000607743	0.000607775	0.000607758	0.000607915	0.000607811	0.000607773	0.000607722	0.340868
0.0730424	0.000867362	0.000867512	0.00086741	0.00086733	0.000867587	0.000867425	0.000867538	0.00086738	0.000867361	0.000867408	0.0352196	0.000867374	0.000867372	0.000867323	0.00086732	0.000867302	0.00086733	0.652231	0.000867397	0.000867435	0.0634345	0.000867457	0.000867323	0.000867429	0.000867335	0.000867402	0.000867288	0.000867366	0.000867395	0.000867296	0.000867314	0.115064	0.000867359	0.000867365	0.000867295	0.0228424	0.0008676	0.000867422	0.000867384	0.000867588	0.000867395	0.000867347	0.000867397	0.000867372	0.00086765	0.000867498	0.000867462	0.000867298	0.000867547
0.401497	0.000734807	0.000734847	0.000734856	0.000734814	0.000734767	0.00073488	0.000734872	0.000734827	0.000734946	0.000734945	0.000734852	0.000734855	0.00073481	0.000734832	0.000734765	0.000734771	0.000734778	0.492536	0.00073482	0.000734822	0.0649927	0.000734775	0.000734775	0.000734885	0.000734853	0.000734788	0.000734771	0.000734794	0.000734795	0.000734758	0.000734819	0.000734831	0.000734803	0.000734803	0.000734754	0.000734834	0.000734876	0.000734828	0.00073489	0.000734869	0.000734934	0.000734778	0.000734837	0.00717182	0.000734904	0.000734904	0.000734835	0.000734758	0.000735
0.000615488	0.000615464	0.00061548	0.000615535	0.000615472	0.000615485	0.000615516	0.000615489	0.029048	0.000615482	0.000615497	0.000615487	0.000615685	0.0379564	0.0491134	0.000615598	0.000615474	0.000615511	0.000615467	0.000615536	0.000615566	0.00061568	0.373576	0.000615499	0.244084	0.000615505	0.0234079	0.000615463	0.000615456	0.000615622	0.000615457	0.000615501	0.00061553	0.0251043	0.00061583	0.000615472	0.000615468	0.179185	0.000615694	0.000615468	0.000615565	0.000615578	0.00796311	0.000615506	0.00594064	0.000615504	0.000615529	0.000615494	0.000615456	0.000615696
0.0490437	0.000852683	0.000852795	0.000852727	0.000852648	0.000852901	0.00085275	0.000852904	0.000852703	0.000852677	0.000852718	0.000852952	0.000852693	0.000852685	0.000852641	0.000852637	0.000852618	0.00085265	0.636497	0.000852716	0.000852753	0.0545723	0.000852784	0.00085263	0.000852743	0.000852651	0.000852735	0.000852606	0.000852679	0.000852713	0.000852612	0.000852629	0.106091	0.000852682	0.000852685	0.000852613	0.0262924	0.000852918	0.000852754	0.000852698	0.000852905	0.000852707	0.000852664	0.00085271	0.000852689	0.0899833	0.000852822	0.000852804	0.000852616	0.000852841
0.0433214	0.000718834	0.000718898	0.000718894	0.000718806	0.000719028	0.000718877	0.000719101	0.000718836	0.000718836	0.000718869	0.000718989	0.000718834	0.000718844	0.000718807	0.000718803	0.000718785	0.000718804	0.569603	0.000718873	0.000718891	0.118713	0.000719006	0.000718795	0.000718876	0.000718823	0.00071893	0.000718774	0.00071883	0.000718868	0.000718779	0.000718793	0.0993293	0.000718869	0.000718841	0.00071878	0.000719047	0.000719028	0.000718897	0.000718844	0.0533518	0.000718883	0.000718804	0.000718857	0.000718845	0.0840506	0.00071894	0.000718897	0.000718779	0.000718989
0.0432905	0.000718834	0.000718898	0.000718894	0.000718806	0.000719028	0.000718877	0.000719101	0.000718835	0.000718836	0.000718869	0.000718989	0.000718834	0.000718843	0.000718806	0.000718803	0.000718785	0.000718803	0.569596	0.000718872	0.000718891	0.11873	0.000719006	0.000718794	0.000718875	0.000718822	0.000718929	0.000718774	0.00071883	0.000718868	0.000718779	0.000718793	0.099349	0.000718868	0.00071884	0.00071878	0.000719047	0.000719027	0.000718897	0.000718844	0.0533206	0.000718883	0.000718804	0.000718856	0.000718845	0.0840834	0.00071894	0.000718897	0.000718779	0.000718989
0.361983	0.00256518	0.00256554	0.00256575	0.0025654	0.00256526	0.00256559	0.00256556	0.00256597	0.00256598	0.00256565	0.00256535	0.00256562	0.00256541	0.00256559	0.00256519	0.00256531	0.00256531	0.487358	0.00256541	0.00256548	0.0025658	0.00256525	0.00256524	0.00256594	0.00256539	0.00256532	0.00256522	0.0025654	0.00256532	0.00256518	0.00256536	0.00256545	0.00256532	0.00256532	0.00256515	0.00256563	0.00256557	0.00256542	0.00256627	0.00256541	0.00256592	0.00256525	0.0025655	0.0300805	0.00256585	0.0025655	0.00256565	0.00256524	0.00256617
0.000727002	0.000726849	0.018058	0.00072696	0.000726866	0.000726842	0.000726933	0.000726849	0.000726861	0.000726915	0.000726979	0.000726924	0.000726895	0.000726875	0.000726904	0.000726847	0.000726836	0.000726849	0.608521	0.000726883	0.00072689	0.000727072	0.000726878	0.000726843	0.000726926	0.000726882	0.000726868	0.000726836	0.000726847	0.000726877	0.000726848	0.000726847	0.000726891	0.000726873	0.00072687	0.000726834	0.00072689	0.000726982	0.000726903	0.000726853	0.000726942	0.000726861	0.000726856	0.000726891	0.000726879	0.000727102	0.000726947	0.000726902	0.000726834	0.339257
0.000978872	0.000978555	0.000978739	0.000978694	0.00097857	0.00097896	0.00097867	0.000978794	0.000978607	0.000978617	0.00097864	0.000978845	0.000978605	0.000978615	0.000978557	0.000978555	0.000978537	0.000978557	0.633101	0.000978675	0.000978717	0.13577	0.000978731	0.000978544	0.000978704	0.000978589	0.000978819	0.000978517	0.000978607	0.000978631	0.000978524	0.000978541	0.0892844	0.000978664	0.000978612	0.00097853	0.000978882	0.000978899	0.000978722	0.00097865	0.0968262	0.000978701	0.000978557	0.00097864	0.000978636	0.000978779	0.000978786	0.000978712	0.000978525	0.000978821
0.0432177	0.00104955	0.00104961	0.00104962	0.00104951	0.00104947	0.00104966	0.00104982	0.0010496	0.00104958	0.00104961	0.00104988	0.00104958	0.00104955	0.0010495	0.00104949	0.00104947	0.0010495	0.608313	0.00104962	0.00104968	0.0306234	0.00104972	0.00104948	0.00104967	0.00104951	0.00104966	0.00104945	0.00104955	0.00104958	0.00104946	0.00104948	0.135348	0.00104956	0.00104955	0.00104946	0.00105	0.00104988	0.00104965	0.00104959	0.00104977	0.00104958	0.00104951	0.00104957	0.00104958	0.135266	0.00104972	0.00104971	0.00104947	0.00104986
0.0966338	0.000473659	0.000473774	0.000473736	0.000473659	0.000473775	0.000473708	0.000473722	0.000473652	0.000473711	0.00047376	0.000473701	0.00047368	0.000473682	0.000473668	0.000473646	0.000473645	0.000473666	0.557096	0.000473698	0.00047372	0.118287	0.000473742	0.000473645	0.000473707	0.000473683	0.000473759	0.000473635	0.000473681	0.000473691	0.00047364	0.000473647	0.0123841	0.000473701	0.000473666	0.000473632	0.000473736	0.000473766	0.0004737	0.000473678	0.00921681	0.00047375	0.00047367	0.000473724	0.000473701	0.000473814	0.000473724	0.000473685	0.000473633	0.185539
0.365309	0.00222323	0.0022236	0.00222347	0.00222322	0.00222317	0.00222358	0.00222317	0.0022237	0.00222367	0.00222359	0.0022233	0.00222358	0.00222344	0.00222357	0.00222314	0.00222322	0.00222325	0.495219	0.00222324	0.00222337	0.00222389	0.00222315	0.0022232	0.00222338	0.00222332	0.00222334	0.00222317	0.00222315	0.00222329	0.00222321	0.00222326	0.00222337	0.00222328	0.00222337	0.00222312	0.00222353	0.00222364	0.00222332	0.00222319	0.00222346	0.00222376	0.00222321	0.0022234	0.0349731	0.0022235	0.00222338	0.00222326	0.00222318	0.00222402
0.000711045	0.000710967	0.000710979	0.0868556	0.000711043	0.000710956	0.000711035	0.000710962	0.000710958	0.000711013	0.000711071	0.000711082	0.000710989	0.000711125	0.000710995	0.000710952	0.000710957	0.000710973	0.000710983	0.625723	0.225632	0.000711136	0.00071096	0.000710989	0.00071118	0.000710992	0.000711047	0.000710948	0.000710981	0.000710976	0.000710959	0.00071098	0.000710983	0.000710973	0.000710998	0.000710951	0.000710986	0.000711032	0.000711238	0.00071126	0.00071101	0.000710972	0.000710952	0.000711011	0.00071097	0.000711036	0.000711058	0.000711011	0.0290832	0.000711026
0.000126462	0.00012643	0.000126448	0.000126462	0.000126436	0.000126441	0.0197816	0.000126446	0.000126475	0.00012646	0.000126464	0.000126451	0.0460118	0.000126446	0.0183167	0.000126434	0.00012643	0.000126433	0.806881	0.000126464	0.000126459	0.0720375	0.000126455	0.000126436	0.000126444	0.000126457	0.000126456	0.000126436	0.00012644	0.000126445	0.000126431	0.000126444	0.000126467	0.000126461	0.00253215	0.000126427	0.000126443	0.000126469	0.000126461	0.000126441	0.0086745	0.000126444	0.000126442	0.000126456	0.00012644	0.0204544	0.000126463	0.00012645	0.000126429	0.000126461
0.000825351	0.000825119	0.000825212	0.000825216	0.000825094	0.000825365	0.00082517	0.000825428	0.00082511	0.00082515	0.000825178	0.000825303	0.000825113	0.000825143	0.000825091	0.000825093	0.000825065	0.000825086	0.571837	0.000825192	0.000825215	0.165537	0.000825348	0.000825076	0.000825192	0.000825108	0.000825256	0.00082505	0.00082512	0.000825164	0.000825059	0.000825071	0.134007	0.000825151	0.000825143	0.000825061	0.000825345	0.000825379	0.000825208	0.000825154	0.0906611	0.000825182	0.000825079	0.000825154	0.000825142	0.0008253	0.000825284	0.000825198	0.000825056	0.000825321
0.349895	0.00169897	0.00169907	0.00169906	0.0016988	0.00169873	0.00169901	0.00169891	0.00169902	0.0016991	0.00169906	0.00169885	0.00169895	0.00169891	0.00169895	0.00169872	0.00169876	0.00169877	0.530008	0.00169886	0.0016991	0.00169926	0.00169871	0.00169876	0.00169909	0.00169885	0.00169891	0.00169871	0.00169885	0.00169888	0.00169874	0.00169877	0.00169897	0.00169878	0.00169886	0.0016987	0.00169902	0.00169907	0.00169887	0.00169893	0.00169897	0.00169922	0.00169875	0.00169895	0.0402479	0.00169908	0.00169899	0.00169884	0.00169872	0.00169937
0.00175925	0.0017589	0.00175902	0.00175939	0.00175926	0.0017589	0.123213	0.00175885	0.0629982	0.00175943	0.0017593	0.00175927	0.00175896	0.0017589	0.00175886	0.00175885	0.00175889	0.00175895	0.0017591	0.00175934	0.0613987	0.00175926	0.00175896	0.00175887	0.398456	0.0234327	0.00175892	0.0529756	0.00175975	0.00175903	0.00175889	0.00175905	0.00175967	0.00175925	0.00175895	0.00175883	0.014935	0.00175938	0.00175906	0.0482514	0.00175927	0.00175894	0.00175887	0.001759	0.00176008	0.00175927	0.110355	0.00175909	0.00175886	0.0336195
0.000125947	0.000125929	0.000125933	0.00012595	0.00012594	0.000125927	0.000125941	0.000125931	0.00494426	0.00858531	0.000125946	0.000125933	0.971407	0.000125938	0.000125943	0.000126003	0.000125927	0.000125933	0.000125944	0.000125936	0.000125955	0.000125978	0.000125936	0.000125927	0.000125932	0.000125931	0.000125934	0.000125933	0.000125936	0.000125935	0.00130955	0.00195856	0.000125933	0.00625352	0.000125934	0.000125921	0.000125926	0.000125941	0.000125958	0.000125942	0.000125945	0.000125948	0.00012593	0.000125955	0.000125932	0.000125953	0.00012594	0.000125929	0.000125926	0.00012594
0.0286574	0.000708258	0.000708338	0.00070832	0.000708236	0.000708397	0.000708306	0.000708523	0.00070826	0.000708279	0.000708308	0.000708433	0.00070826	0.000708271	0.000708234	0.000708231	0.000708215	0.000708234	0.553771	0.000708306	0.000708312	0.121823	0.000708426	0.000708223	0.000708301	0.000708253	0.000708376	0.000708203	0.000708258	0.000708295	0.000708208	0.000708222	0.0954505	0.000708302	0.00070827	0.00070821	0.0650092	0.000708453	0.00070833	0.000708272	0.000708464	0.000708317	0.000708237	0.000708286	0.000708276	0.104124	0.000708377	0.000708335	0.000708208	0.000708379
0.00119551	0.00119538	0.00119539	0.0655431	0.0619497	0.00119539	0.00119545	0.00119539	0.00119556	0.00119549	0.00119551	0.00119559	0.00119539	0.00119545	0.00119539	0.00119538	0.00119579	0.00119589	0.00119541	0.00119556	0.0324581	0.0351413	0.00119551	0.0143771	0.00119544	0.00119549	0.00119569	0.00119535	0.00119538	0.00119585	0.00119542	0.00119653	0.00119554	0.00119546	0.00119556	0.00119535	0.00119539	0.00119551	0.00119542	0.00119539	0.00119556	0.00119554	0.00119538	0.00119545	0.00119544	0.421025	0.00119549	0.00119541	0.00119535	0.318099
0.00195584	0.00195562	0.00195562	0.124416	0.0716381	0.00195564	0.00195573	0.00195561	0.00195596	0.00195575	0.00195579	0.00195585	0.00195563	0.00195576	0.00195565	0.00195562	0.00195575	0.00195617	0.00195562	0.00195586	0.00195629	0.097137	0.00195581	0.00195567	0.00195565	0.00195587	0.00195595	0.00195556	0.00195557	0.00195637	0.00195577	0.0232804	0.00195578	0.00195572	0.00195594	0.00195557	0.00195562	0.00195577	0.00195566	0.00195561	0.00195599	0.00195571	0.00195561	0.00195568	0.00195579	0.455009	0.00195574	0.00195564	0.00195556	0.142466
0.00134302	0.00134277	0.00134296	0.00134287	0.00134277	0.00134278	0.0013429	0.00134274	0.00134279	0.00134298	0.00134296	0.00134282	0.00134295	0.00134289	0.00134298	0.00134278	0.00134275	0.00134277	0.732324	0.00134283	0.00134283	0.0484268	0.00134306	0.00134278	0.00134284	0.00134288	0.0013428	0.00134276	0.00134277	0.00134291	0.00134277	0.00134278	0.00134283	0.00134282	0.00134285	0.00134275	0.00134287	0.00134322	0.0013429	0.0013428	0.00134294	0.00134283	0.00134282	0.00134282	0.00134319	0.00134371	0.00134298	0.00134289	0.00134277	0.156133
0.000813928	0.000813779	0.0449849	0.000813911	0.000813791	0.000813766	0.000813853	0.000813777	0.000813801	0.000813851	0.000813921	0.000813863	0.000813808	0.000813819	0.000813842	0.000813766	0.00081376	0.000813776	0.603901	0.000813839	0.000813815	0.000813961	0.00081389	0.000813771	0.000813856	0.000813799	0.000813848	0.000813756	0.000813787	0.000813818	0.000813765	0.000813776	0.000813863	0.000813807	0.000813801	0.00081375	0.000813805	0.000813975	0.000813824	0.000813774	0.00081386	0.000813816	0.000813792	0.000813841	0.000813823	0.000813878	0.000813864	0.000813831	0.000813755	0.312864
0.0463718	0.000838654	0.000838778	0.000838707	0.00083863	0.000838881	0.000838723	0.000838887	0.000838673	0.000838685	0.000838716	0.000838929	0.000838665	0.000838662	0.000838621	0.000838619	0.0008386	0.000838629	0.625094	0.000838712	0.00083874	0.0530879	0.00083875	0.000838612	0.000838728	0.00083863	0.000838718	0.000838588	0.000838656	0.000838688	0.000838594	0.000838611	0.153083	0.000838657	0.000838664	0.000838595	0.000838984	0.000838902	0.000838733	0.000838679	0.000838902	0.000838678	0.000838642	0.000838684	0.000838669	0.0846209	0.000838813	0.000838778	0.000838597	0.000838874
0.000990938	0.000990854	0.000990859	0.000991028	0.000990912	0.000990878	0.000991015	0.000990875	0.000990851	0.000990941	0.000990923	0.000991074	0.000990878	0.00099094	0.000990857	0.000990853	0.000990862	0.000991023	0.00099092	0.586329	0.000991157	0.00099089	0.000990868	0.000991029	0.299094	0.000990957	0.00099088	0.000990845	0.000990876	0.000991066	0.000990838	0.000990857	0.000990971	0.019361	0.000990997	0.000990846	0.000990896	0.000990939	0.000991016	0.000991235	0.000990902	0.000990906	0.000990866	0.0496325	0.000990847	0.000991022	0.000991035	0.000991027	0.000990843	0.00099091
0.00200397	0.00200364	0.00200368	0.00200387	0.00200373	0.00200368	0.00200394	0.00200362	0.0568477	0.00200371	0.00200376	0.00200384	0.0020047	0.00200376	0.00200381	0.220688	0.228126	0.00200366	0.00200368	0.402163	0.00200384	0.00200402	0.00200415	0.00200362	0.00200422	0.00200371	0.0020039	0.00200363	0.00200396	0.00200367	0.00200364	0.00200365	0.00200376	0.00200385	0.0020038	0.00200369	0.0020037	0.00200383	0.0020039	0.00200395	0.00200377	0.00200374	0.00200365	0.00200392	0.00200371	0.00200378	0.00200389	0.00200381	0.00200362	0.00200378
0.0476514	0.000852797	0.000852917	0.000852847	0.000852767	0.000853023	0.000852866	0.000853028	0.000852817	0.000852813	0.000852848	0.000853074	0.000852807	0.000852802	0.000852759	0.000852756	0.000852737	0.000852768	0.62803	0.000852845	0.000852876	0.0544151	0.000852897	0.00085275	0.000852865	0.000852769	0.000852855	0.000852725	0.000852796	0.000852829	0.000852731	0.000852748	0.127851	0.000852798	0.000852804	0.000852732	0.0171465	0.000853044	0.000852874	0.000852818	0.000853028	0.000852822	0.000852782	0.000852826	0.000852809	0.0873815	0.000852949	0.000852921	0.000852735	0.000852973
0.0010807	0.00108047	0.0010808	0.00108058	0.00108052	0.00108048	0.0010806	0.00108046	0.00108052	0.0010806	0.00108073	0.00108055	0.00108058	0.00108054	0.00108057	0.00108047	0.0010805	0.0010805	0.588225	0.00108059	0.00108052	0.0917828	0.00108065	0.00108049	0.00108061	0.00108057	0.00108062	0.00108045	0.0010805	0.00108055	0.00108048	0.0010805	0.00108058	0.00108053	0.00108052	0.00108044	0.00108054	0.00108075	0.00108056	0.0010805	0.00108058	0.00108056	0.00108067	0.0010806	0.00108058	0.00108101	0.00108061	0.00108055	0.00108046	0.269205
0.0334215	0.000311402	0.000311425	0.000311436	0.000311415	0.000311404	0.153603	0.000311463	0.000311432	0.000311452	0.000311448	0.000311491	0.135189	0.0162449	0.0385823	0.000311395	0.000311405	0.000311426	0.000311421	0.000311464	0.000311417	0.000311431	0.000311444	0.00581606	0.000311434	0.000311545	0.00831826	0.000311397	0.000311403	0.000311422	0.000311399	0.000311726	0.194776	0.000311459	0.000311459	0.00031144	0.000311424	0.157705	0.000311487	0.0003115	0.000311497	0.000311461	0.0179267	0.000311433	0.000311414	0.000311481	0.22627	0.000311482	0.000311625	0.000311499
0.0495435	0.000732703	0.000732766	0.000732767	0.000732675	0.000732905	0.000732747	0.000733006	0.000732699	0.000732706	0.000732742	0.000732882	0.000732738	0.000732729	0.000732675	0.000732672	0.000732656	0.00073267	0.574159	0.000732746	0.000732763	0.124263	0.000732875	0.000732665	0.000732749	0.000732691	0.000732786	0.000732641	0.000732699	0.000732734	0.000732647	0.000732661	0.100167	0.000732739	0.000732711	0.000732649	0.000732904	0.0007329	0.000732772	0.000732717	0.0725788	0.000732763	0.00073267	0.000732729	0.000732714	0.0470487	0.000732818	0.000732766	0.000732658	0.000732857
0.000850778	0.000850615	0.000850776	0.000850685	0.000850615	0.000850591	0.000850687	0.000850598	0.000850653	0.000850689	0.000850754	0.000850663	0.000850709	0.000850661	0.000850778	0.000850599	0.000850586	0.000850602	0.542224	0.000850761	0.000850632	0.130845	0.000850731	0.000850611	0.000850798	0.000850657	0.000850644	0.000850582	0.000850604	0.000850651	0.000850584	0.000850621	0.000850676	0.00085065	0.000850643	0.000850584	0.000850646	0.000850826	0.000850708	0.000850612	0.000850686	0.000850621	0.000850712	0.000850678	0.000850646	0.000850899	0.000850698	0.000850662	0.000850605	0.286949
0.000604183	0.000604068	0.0372211	0.000604153	0.00060408	0.00060406	0.00060413	0.000604065	0.000604079	0.00060413	0.000604172	0.000604131	0.000604099	0.000604094	0.000604115	0.000604061	0.000604055	0.000604069	0.570751	0.00060411	0.000604098	0.0535152	0.000604129	0.000604061	0.000604137	0.000604095	0.000604108	0.000604054	0.000604074	0.000604095	0.000604064	0.000604068	0.000604117	0.000604087	0.000604085	0.000604051	0.000604089	0.000604191	0.000604109	0.00060407	0.000604137	0.000604089	0.000604075	0.000604109	0.000604092	0.000604263	0.000604149	0.000604112	0.000604053	0.310724
0.000817648	0.000817524	0.000817587	0.000817744	0.0112706	0.000817585	0.000817655	0.000817519	0.000817549	0.000817622	0.000817666	0.000817755	0.000817544	0.000817601	0.000817521	0.000817529	0.150871	0.000817543	0.000817639	0.383563	0.0512108	0.0111821	0.000817565	0.00081753	0.0640329	0.000817754	0.000817548	0.000817514	0.000817956	0.000817606	0.000817512	0.000817533	0.0286855	0.000817573	0.000817578	0.000817509	0.000817559	0.0316511	0.141858	0.0929719	0.000817679	0.000817665	0.000817524	0.000817675	0.000817531	0.00081765	0.000817769	0.000817585	0.000817511	0.000817606
0.0127772	0.000407765	0.000407907	0.122832	0.000407794	0.000407765	0.000407847	0.000407805	0.000407806	0.000407814	0.00040782	0.51654	0.000407792	0.000408007	0.000407797	0.000407759	0.000407769	0.000407776	0.000407883	0.127101	0.0319697	0.000407896	0.000407777	0.000407781	0.0481584	0.000407795	0.000407788	0.00040776	0.000407769	0.000407804	0.000407765	0.000407781	0.000407804	0.00040779	0.000407817	0.000407751	0.000407785	0.000407819	0.00040789	0.0300633	0.00040783	0.000407778	0.000407757	0.000407818	0.000407772	0.0180873	0.075751	0.000407804	0.000407756	0.000407832
0.000219205	0.000219169	0.000219183	0.00021921	0.000219177	0.000219184	0.082596	0.000219197	0.000219236	0.000219216	0.0155829	0.000219226	0.203272	0.000219192	0.0680471	0.0002192	0.000219175	0.000219183	0.000219192	0.00781461	0.000219197	0.00021921	0.000219216	0.000219184	0.0002192	0.000219213	0.00021921	0.000219221	0.000219207	0.000219205	0.000219177	0.000219207	0.00021919	0.000219229	0.000219215	0.000219165	0.0138502	0.102785	0.000219209	0.123048	0.00021922	0.000219189	0.000219197	0.000219226	0.000219178	0.000219234	0.000219214	0.000219187	0.000219202	0.374017
9.979429e-05	9.977486e-05	9.9779514e-05	9.9787045e-05	9.977472e-05	9.9786055e-05	0.0991554	9.9767894e-05	9.977858e-05	9.977243e-05	9.978455e-05	9.978893e-05	0.128756	9.977705e-05	9.9777506e-05	9.9768295e-05	9.976671e-05	9.976533e-05	9.9775534e-05	9.979068e-05	9.9776385e-05	0.0281548	9.977327e-05	9.9765835e-05	9.978208e-05	9.977039e-05	9.976698e-05	9.9763165e-05	0.0105959	9.977124e-05	9.976985e-05	9.976714e-05	9.977512e-05	9.979682e-05	9.978336e-05	9.976433e-05	9.9768076e-05	0.206688	0.0692268	9.977079e-05	9.978565e-05	0.273515	9.9765544e-05	9.978475e-05	9.9766876e-05	9.9791025e-05	0.179718	9.9778386e-05	9.977672e-05	9.978505e-05
0.000560704	0.00056062	0.000560975	0.28492	0.000560899	0.000560613	0.000560738	0.000560667	0.00056068	0.000560714	0.000560691	0.496885	0.000560721	0.000560629	0.000560685	0.000560622	0.000560685	0.000560623	0.000560628	0.095722	0.000560771	0.000560667	0.000560652	0.000560632	0.000560747	0.000560676	0.000560732	0.000560605	0.000560639	0.000560654	0.00056062	0.000560724	0.0005607	0.000560668	0.000560682	0.000560603	0.000560645	0.000560686	0.0618487	0.0353937	0.000560701	0.000560628	0.000560608	0.000560735	0.000560637	0.000560683	0.000560802	0.000560682	0.000560612	0.000560779
0.000699634	0.000699517	0.0276574	0.217839	0.000699594	0.000699489	0.000699579	0.034645	0.000699523	0.000699544	0.000699576	0.000699563	0.00069955	0.000699538	0.000699547	0.000699502	0.000699593	0.000699513	0.0663606	0.0130433	0.000699555	0.109614	0.000699642	0.000699659	0.000699617	0.000699543	0.000699546	0.000699519	0.000699507	0.000699545	0.000699522	0.000699514	0.17092	0.000699516	0.000699545	0.000699477	0.000699558	0.33054	0.000699623	0.000699626	0.000699569	0.000699617	0.000699523	0.000699654	0.000699529	0.00069963	0.000699658	0.000699534	0.000699484	0.000699561
0.41278	0.00163992	0.00164009	0.0016402	0.00164006	0.00163994	0.00164019	0.00164003	0.00164021	0.00164031	0.00164032	0.00164005	0.00164021	0.00164003	0.00164007	0.00163991	0.00163996	0.00163996	0.491084	0.00164008	0.0016401	0.00164032	0.00163993	0.00163994	0.00164029	0.00164018	0.00164002	0.00163992	0.00164	0.00163998	0.0016399	0.00164	0.00164003	0.00163999	0.00164	0.00163989	0.0016401	0.00164013	0.00164005	0.00164038	0.00164012	0.00164063	0.00163995	0.0016401	0.0190516	0.0016403	0.00164013	0.00164012	0.00163992	0.00164042
0.435471	0.000902386	0.000902392	0.00090242	0.000902546	0.000902304	0.000902439	0.00090249	0.000902368	0.00090259	0.000902485	0.000902427	0.000902356	0.000902379	0.000902341	0.000902302	0.0319019	0.000902309	0.482179	0.000902358	0.000902374	0.000902633	0.000902322	0.00090231	0.000902352	0.000902515	0.000902391	0.000902307	0.000902397	0.000902329	0.000902295	0.000902362	0.000902523	0.000902379	0.000902348	0.000902284	0.000902395	0.000902439	0.000902368	0.000902323	0.000902461	0.000902514	0.000902315	0.000902423	0.00893841	0.000902467	0.000902399	0.000902455	0.000902282	0.00090252
0.0378967	0.00264147	0.00264086	0.00264117	0.00264103	0.00264069	0.00264098	0.00264065	0.00264105	0.00264139	0.00264103	0.00264089	0.00264095	0.00264071	0.00264067	0.00264081	0.00264072	0.00264072	0.00264107	0.0026413	0.00264084	0.00264081	0.00264069	0.00264081	0.230857	0.0026418	0.00264145	0.537242	0.00264075	0.00264094	0.00264066	0.00264077	0.00264082	0.00264258	0.00264085	0.00264079	0.00264069	0.00264124	0.00264074	0.00264105	0.00264101	0.00264092	0.00264093	0.002641	0.0725186	0.0026409	0.00264148	0.00264169	0.00264066	0.0026409
0.000170428	0.0001704	0.000170437	0.00017043	0.000170417	0.003503	0.21943	0.000170403	0.208276	0.0748927	0.000170445	0.0744799	0.114627	0.000170404	0.000170451	0.000170393	0.000170429	0.000170432	0.00017042	0.105165	0.000170413	0.00831154	0.000170406	0.000170408	0.000170405	0.000170406	0.000170447	0.00375152	0.000170388	0.0123655	0.000170402	0.000170403	0.000170407	0.0198514	0.000170431	0.000170385	0.0123401	0.0449995	0.000170404	0.000170452	0.00588735	0.000170401	0.000170414	0.000170429	0.0001704	0.000170435	0.0332493	0.000170428	0.000170544	0.0530758
0.467265	0.00101075	0.00101078	0.00101084	0.00101076	0.0010107	0.00101083	0.0010107	0.00101081	0.00101095	0.00101092	0.00101077	0.0010108	0.00101074	0.00101075	0.00101069	0.0010107	0.00101072	0.40427	0.00101078	0.00101079	0.0716442	0.0010107	0.0010107	0.00101086	0.00101081	0.00101073	0.0010107	0.00101075	0.00101073	0.00101068	0.00101077	0.00101081	0.00101073	0.00101074	0.00101067	0.00101079	0.00101083	0.00101076	0.00101089	0.00101086	0.00101095	0.0010107	0.0010108	0.0103246	0.0010109	0.00101083	0.00101075	0.00101068	0.00101098
0.428844	0.000682469	0.000682498	0.000682508	0.000682474	0.000682434	0.00068252	0.000682548	0.00068248	0.000682583	0.00068259	0.000682507	0.000682492	0.000682474	0.000682474	0.000682435	0.000682433	0.000682442	0.467542	0.000682482	0.000682484	0.0660121	0.000682444	0.000682444	0.000682537	0.000682507	0.000682462	0.000682441	0.000682459	0.000682463	0.000682454	0.000682476	0.000682484	0.000682465	0.000682494	0.000682425	0.000682498	0.000682547	0.000682479	0.000682541	0.000682537	0.000682553	0.000682442	0.000682496	0.0062077	0.000682564	0.000682556	0.000682507	0.000682424	0.000682633
0.000910104	0.000910027	0.000910118	0.000910373	0.019584	0.000910034	0.000910111	0.000910036	0.00091002	0.000910093	0.000910157	0.021122	0.000910135	0.000910062	0.000910036	0.000910055	0.000910034	0.000910267	0.000910033	0.245288	0.0617677	0.000910046	0.000910036	0.000910105	0.401674	0.0113631	0.000910088	0.000910013	0.000910036	0.000910141	0.000910017	0.000910032	0.000910387	0.000910062	0.000910134	0.000910013	0.00091005	0.000910073	0.000910154	0.200066	0.000910117	0.000910085	0.000910015	0.000910336	0.000910027	0.00091012	0.000910179	0.000910079	0.000910014	0.000910181
0.000829978	0.000829888	0.000829916	0.000830119	0.000830008	0.0074375	0.00082995	0.000829924	0.000830041	0.000829988	0.000829985	0.641969	0.000829896	0.000829908	0.000829882	0.000829885	0.000829919	0.000829889	0.000829917	0.000830131	0.162746	0.000829918	0.000829886	0.000829886	0.000829959	0.000829907	0.000829885	0.000829879	0.000829916	0.000829989	0.000829876	0.000829907	0.000829936	0.000829904	0.000829926	0.000829883	0.000829942	0.000829959	0.000830138	0.00082991	0.100058	0.000829942	0.000829878	0.000829955	0.000829882	0.00083008	0.0504421	0.000829971	0.000829878	0.000829945
0.000294351	0.000294368	0.000294337	0.412195	0.000294362	0.000294332	0.0168731	0.000294353	0.000294343	0.408548	0.0623262	0.0721931	0.000294382	0.000294354	0.000294354	0.000294325	0.000294332	0.00029434	0.000294362	0.000294361	0.000294367	0.000294359	0.000294345	0.000294532	0.000294437	0.000294351	0.000294351	0.000294326	0.000294342	0.000294364	0.000294332	0.00440227	0.000294354	0.000294357	0.000294349	0.000294329	0.00029434	0.000294361	0.000294367	0.000294349	0.000294384	0.00518229	0.000294379	0.000294366	0.000294367	0.000294422	0.000294372	0.00029437	0.000294324	0.00591673
0.41973	0.00164031	0.00164047	0.00164057	0.00164054	0.00164033	0.00164057	0.00164029	0.00164059	0.00164069	0.00164069	0.00164049	0.00164059	0.00164041	0.00164045	0.00164029	0.00164035	0.00164035	0.48419	0.00164046	0.00164049	0.00164071	0.00164031	0.00164032	0.00164067	0.00164056	0.00164037	0.00164031	0.00164039	0.00164036	0.00164028	0.00164128	0.00164042	0.00164038	0.00164038	0.00164027	0.00164048	0.00164051	0.00164043	0.00164076	0.0016405	0.00164101	0.00164033	0.00164048	0.0189763	0.00164059	0.00164051	0.00164048	0.0016403	0.0016408
0.00147553	0.00147534	0.00147542	0.240411	0.00147611	0.00147597	0.0272168	0.00147529	0.00147539	0.00147542	0.0185901	0.00147542	0.020252	0.00147536	0.00147543	0.00147532	0.00147552	0.00147588	0.00147545	0.169898	0.00147553	0.00147555	0.00147544	0.0471601	0.122214	0.00147546	0.00147548	0.00147543	0.00147538	0.00147558	0.00147543	0.00147549	0.00147547	0.00147549	0.00147542	0.00147531	0.00147532	0.00147538	0.00147541	0.198602	0.00147541	0.00147544	0.00147538	0.0684254	0.00147546	0.00147546	0.00147556	0.00147545	0.00147529	0.028211
0.469745	0.000752325	0.000752379	0.000752411	0.000752364	0.000752322	0.000752393	0.000752335	0.000752364	0.000752529	0.000752457	0.00075253	0.000752374	0.000752365	0.000752345	0.000752317	0.000752312	0.000752334	0.48785	0.000752365	0.000752382	0.000752722	0.000752336	0.000752322	0.00075241	0.000752388	0.000752341	0.000752332	0.000752341	0.000752351	0.00075265	0.00075233	0.000752352	0.000752347	0.00075235	0.000752301	0.000752388	0.00075242	0.000752435	0.000752412	0.000752444	0.000752421	0.000752342	0.00075238	0.0070429	0.000752487	0.000752434	0.000752385	0.000752303	0.000752504
0.0114293	0.000136031	0.0671175	0.000136051	0.000136033	0.000136026	0.000136051	0.000136034	0.00013603	0.000136053	0.000136059	0.000136047	0.000136056	0.000136033	0.000136037	0.000136043	0.000136025	0.000136028	0.419038	0.000136038	0.000136042	0.207974	0.000136034	0.000136028	0.00013604	0.000136038	0.000136037	0.000136028	0.000136033	0.000136033	0.000136043	0.000136036	0.000136042	0.000136035	0.000136036	0.00183946	0.00013604	0.166936	0.000136039	0.000136034	0.0157458	0.000136035	0.000136031	0.00013604	0.00013604	0.0490805	0.000136053	0.000136069	0.000136025	0.0552613
0.0281718	0.000486599	0.000486732	0.0719086	0.000486622	0.000486595	0.000486681	0.000486647	0.000486637	0.000486653	0.000486669	0.583582	0.000486635	0.000486863	0.000486666	0.000486604	0.000486602	0.000486603	0.000486768	0.083493	0.0331872	0.000486754	0.000486609	0.000486606	0.0261752	0.000486638	0.000486628	0.000486597	0.000486608	0.000486633	0.000486599	0.000486604	0.000486641	0.000486633	0.000486669	0.000486582	0.000486621	0.000486666	0.081651	0.0405578	0.00048669	0.000486612	0.000486589	0.000486657	0.00048661	0.0313212	0.000486724	0.000486652	0.000486586	0.000486689
0.00257057	0.00257002	0.311469	0.00257022	0.0025701	0.00256995	0.00257031	0.00256986	0.00257069	0.00257011	0.00257028	0.00257026	0.121231	0.00257015	0.00257013	0.00256989	0.00257029	0.00257007	0.0025702	0.00257096	0.00257005	0.00257083	0.00257012	0.00256997	0.00257024	0.00257016	0.0025702	0.00256993	0.00257009	0.00257158	0.00256989	0.00257003	0.00257011	0.00257022	0.00257023	0.00256986	0.00256997	0.134428	0.00257004	0.0025701	0.314641	0.00257071	0.00257018	0.00257021	0.00256989	0.00257047	0.00257075	0.0025704	0.00256993	0.00257051
0.116726	0.00311349	0.00311366	0.00311429	0.00311357	0.00311347	0.00311403	0.00311345	0.00311349	0.0031136	0.00311423	0.0648444	0.00311352	0.0031136	0.0031135	0.00311348	0.0031135	0.00311354	0.00311374	0.00311404	0.00311372	0.003115	0.00311348	0.00311346	0.322074	0.0397706	0.00311346	0.00311342	0.00311347	0.00311359	0.00311342	0.00311405	0.00311359	0.00311357	0.00311365	0.00311342	0.00311402	0.00311426	0.00311375	0.00311362	0.00311459	0.00311351	0.00311348	0.00311376	0.00311343	0.00311394	0.285368	0.00311367	0.0342128	0.003114
0.00164214	0.00164213	0.00164231	0.00164239	0.00164222	0.00164204	0.00164224	0.00164194	0.00164205	0.00164213	0.00164248	0.00164211	0.00164246	0.00164202	0.00164217	0.00164195	0.00164222	0.00164215	0.00164201	0.00164209	0.00164207	0.001642	0.00164198	0.00164261	0.870567	0.0168433	0.00164217	0.00164203	0.00164196	0.00164223	0.00164204	0.00164214	0.00164212	0.00164225	0.00164214	0.00164197	0.00164198	0.00164224	0.00164202	0.00164234	0.00164205	0.0016424	0.00164199	0.00164231	0.0354067	0.0016421	0.00164212	0.00164445	0.00164201	0.00164201
0.00158721	0.00158707	0.00158709	0.00158723	0.00158713	0.00158705	0.00158718	0.00158718	0.00158708	0.00158709	0.00158714	0.717913	0.00158707	0.00158709	0.00158705	0.00158707	0.00158708	0.00158708	0.0015871	0.00158739	0.00158721	0.00158709	0.00158725	0.00158706	0.0015872	0.0015871	0.00158708	0.00158704	0.0015871	0.00158739	0.00158704	0.00158706	0.00158709	0.00158711	0.00158716	0.00158719	0.00158711	0.00158714	0.205904	0.00158718	0.00158733	0.00158713	0.00158705	0.00158717	0.00158706	0.00158721	0.00158741	0.0015873	0.00158704	0.00158711
0.000488487	0.000488445	0.000488451	0.000488542	0.000488501	0.0169073	0.000488518	0.000488819	0.000489103	0.000488688	0.000488518	0.0111587	0.000488466	0.000488549	0.000488735	0.000488431	0.000488434	0.000488454	0.00048848	0.000488543	0.0627574	0.0366731	0.00048851	0.000488435	0.000488495	0.000488455	0.000488445	0.000488445	0.00048845	0.000488466	0.000488437	0.000488456	0.000488497	0.00048846	0.000488491	0.000488428	0.000488476	0.000488516	0.00048853	0.850521	0.000488506	0.000488484	0.000488448	0.000488542	0.000488439	0.000488488	0.000488533	0.00048847	0.000488431	0.00048851
0.00074705	0.000746938	0.000746919	0.000747065	0.000747122	0.000746907	0.000747027	0.000747358	0.000746907	0.000746981	0.00074704	0.107398	0.000746934	0.000746939	0.000746954	0.000747174	0.000746903	0.000746913	0.000747009	0.658962	0.000747105	0.0202322	0.000747003	0.000746909	0.179045	0.000746947	0.000746974	0.000746892	0.000747139	0.000747054	0.000746893	0.000747023	0.00074698	0.000746937	0.000747032	0.000746903	0.000746942	0.000746963	0.000747095	0.000746983	0.000747031	0.000746942	0.000746898	0.000747021	0.000746891	0.000747122	0.000747081	0.000747108	0.000746889	0.000746995
0.00152579	0.00152558	0.00152559	0.300204	0.0541604	0.00152557	0.0015261	0.00152579	0.00152568	0.00152568	0.00152574	0.00152612	0.00152563	0.00152596	0.00152568	0.00152555	0.00152572	0.00152561	0.00152566	0.274651	0.00152565	0.00152582	0.0015259	0.00152613	0.00152579	0.00152562	0.00152567	0.00152554	0.00152566	0.00152575	0.00152556	0.0015256	0.00152573	0.00152568	0.00152576	0.00152559	0.0706432	0.00152594	0.231684	0.00152558	0.00152586	0.00152569	0.00152602	0.00152572	0.00152557	0.00152629	0.00152586	0.00152572	0.00152554	0.00152568
0.000800045	0.000799914	0.000799813	0.000799998	0.000799838	0.000799785	0.000799958	0.000799786	0.000799939	0.000799927	0.000800005	0.00079999	0.000799874	0.00079987	0.000799789	0.000799811	0.000799781	0.000799836	0.000799976	0.960805	0.000799961	0.000800487	0.000799838	0.00079978	0.00079991	0.000799833	0.000799784	0.000799782	0.000799966	0.000799914	0.000799771	0.000799837	0.00079994	0.00079981	0.000799822	0.000799768	0.000799915	0.000799954	0.000799876	0.000799875	0.000799987	0.000799815	0.000799796	0.000799932	0.000799784	0.000799967	0.000799948	0.000799886	0.000799776	0.000799889
0.000713333	0.00071323	0.000713306	0.000713322	0.000713227	0.000713204	0.000713338	0.000713447	0.000713276	0.000713241	0.000713309	0.000713348	0.000713309	0.000713313	0.00071324	0.00071325	0.000713203	0.000713235	0.0716946	0.000713251	0.000713251	0.510706	0.000713306	0.000713293	0.00071337	0.000713242	0.000713227	0.000713196	0.000713218	0.000713254	0.000713209	0.000713213	0.000713251	0.000713239	0.000713266	0.00764893	0.00071327	0.000713336	0.0052937	0.000713233	0.317582	0.000713228	0.000713232	0.000713259	0.000713231	0.0556911	0.000713342	0.000713287	0.00071321	0.000713378
0.00167375	0.00167342	0.00167359	0.00167391	0.00167362	0.00167338	0.142934	0.00167344	0.00167365	0.00167352	0.149016	0.00167378	0.00167355	0.00167359	0.00167357	0.0181495	0.00167339	0.00167349	0.00167362	0.0283464	0.00167355	0.00167376	0.0016742	0.0016734	0.134191	0.00167359	0.00167349	0.0016734	0.00167341	0.00167388	0.00167345	0.0016735	0.0188109	0.00167358	0.00167357	0.00167337	0.00167445	0.00167402	0.00167364	0.00167356	0.00167362	0.00167356	0.00167355	0.00167359	0.00167341	0.436585	0.00167396	0.00167358	0.00167365	0.00167388
0.000719369	0.000719261	0.000719326	0.000719372	0.00071925	0.000719226	0.000719361	0.000719622	0.000719315	0.000719264	0.000719333	0.00071937	0.000719333	0.000719398	0.000719265	0.000719296	0.000719226	0.000719261	0.0706957	0.000719273	0.000719275	0.488299	0.000719332	0.000719314	0.000719391	0.000719264	0.00071925	0.00071922	0.000719238	0.000719274	0.000719234	0.000719237	0.00071928	0.000719263	0.000719288	0.00773301	0.000719297	0.000719368	0.000719918	0.000719257	0.345608	0.000719253	0.000719253	0.000719295	0.000719252	0.055295	0.000719368	0.000719307	0.000719234	0.000719401
0.000250697	0.000250732	0.000250701	0.102597	0.0002507	0.000250654	0.000250714	0.000250647	0.000250689	0.000250837	0.199996	0.267228	0.000250715	0.00402447	0.000250692	0.000250652	0.000250664	0.000250654	0.000250687	0.000250688	0.000250731	0.115796	0.00025066	0.000250663	0.000250687	0.00874197	0.000250817	0.000250657	0.000250664	0.013152	0.000250729	0.000250689	0.0002507	0.000250691	0.000250702	0.000250649	0.000250677	0.0002507	0.000250683	0.000250663	0.000250715	0.000250708	0.000250657	0.0238241	0.00912845	0.172503	0.000250697	0.000250694	0.000250656	0.0732318
0.000340966	0.000340939	0.000340967	0.000340974	0.000340915	0.000340917	0.0734315	0.000340924	0.000340957	0.000340958	0.000341005	0.000340972	0.000340977	0.000340962	0.000340943	0.00034093	0.000340925	0.000341014	0.000340958	0.000340972	0.000340961	0.0269962	0.000340923	0.000340901	0.000340961	0.000340929	0.000340981	0.000340902	0.000340974	0.000340956	0.000340909	0.00034094	0.0003411	0.000341044	0.000340969	0.000340895	0.000340936	0.000340984	0.00993689	0.000340935	0.000341012	0.000340977	0.000340918	0.000341019	0.000340921	0.00034096	0.873951	0.000340958	0.000340919	0.000341001
0.0035826	0.00358224	0.00358234	0.104598	0.0035824	0.00358225	0.00358438	0.00358243	0.0035825	0.00358248	0.00358232	0.00358292	0.0035825	0.00358257	0.00358249	0.0035821	0.00358219	0.00358243	0.00358227	0.00358365	0.00358234	0.723437	0.00358348	0.00358276	0.00358363	0.00358234	0.00358215	0.0035822	0.00358224	0.00358225	0.00358218	0.00358222	0.00358253	0.00358254	0.00358269	0.0035821	0.00358224	0.00358398	0.00358346	0.00358234	0.00358416	0.00358255	0.00358226	0.00358235	0.00358212	0.0035824	0.00358276	0.00358288	0.00358221	0.0035823
0.0114633	0.000261339	0.000261441	0.000261416	0.000261411	0.000261342	0.00499086	0.000261374	0.00026139	0.000261371	0.000261411	0.0921352	0.000261408	0.000261364	0.000261369	0.000261345	0.000261356	0.000261354	0.000261418	0.000261407	0.000261371	0.000261405	0.000261351	0.000261343	0.000261382	0.000261352	0.000261373	0.000261332	0.000261337	0.000261365	0.000261386	0.000261347	0.00026138	0.000261453	0.000261385	0.000261373	0.000261366	0.000261386	0.26678	0.000261359	0.000261398	0.000261412	0.000261341	0.000261432	0.000261358	0.011102	0.602028	0.000261365	0.000261331	0.000261385
0.000805878	0.000805745	0.000805813	0.0269452	0.000805857	0.000805748	0.000805903	0.000805981	0.000805731	0.000806129	0.000805999	0.000805914	0.000805893	0.000805808	0.000805818	0.000805736	0.000805732	0.00080573	0.0008059	0.000805836	0.000805844	0.119311	0.000805778	0.000805731	0.000806022	0.000805901	0.000805725	0.000805755	0.000805745	0.000805777	0.000805743	0.000805822	0.000805818	0.000805881	0.000805842	0.000805717	0.000805802	0.177038	0.000805874	0.000805795	0.000805883	0.000805926	0.000805738	0.000805821	0.000806867	0.000805863	0.639637	0.000805894	0.000805735	0.000805895
0.000969896	0.000969758	0.000969867	0.000969874	0.000969761	0.000969728	0.000969914	0.000969834	0.000969792	0.000969781	0.000969871	0.000969922	0.000969858	0.0009698	0.000969769	0.000969754	0.000969726	0.000969795	0.0889802	0.000969798	0.000969796	0.434818	0.000969899	0.000969881	0.000969988	0.000969785	0.000969761	0.000969723	0.000969744	0.000969772	0.00096974	0.000969744	0.000969798	0.000969781	0.000969826	0.000969728	0.000969835	0.000969909	0.000969841	0.00096977	0.330642	0.000969764	0.000969774	0.000969781	0.000969777	0.100948	0.000969905	0.000969865	0.000969744	0.000969924
0.17402	0.00118222	0.00118227	0.0638994	0.00118226	0.00118223	0.00118231	0.00118221	0.00118224	0.00118225	0.00118239	0.0011826	0.00118225	0.00118226	0.0011822	0.00118224	0.00118221	0.00118223	0.0011824	0.481751	0.00118268	0.0011823	0.00118241	0.0011822	0.0011823	0.00118222	0.00118227	0.00118218	0.0293395	0.00118227	0.00118218	0.00118221	0.00118247	0.00118223	0.00118252	0.00118218	0.00118225	0.00118239	0.197787	0.0011823	0.00118238	0.00118225	0.00118221	0.00118234	0.00118222	0.00118231	0.00118253	0.00118227	0.00118218	0.00118229
0.000569538	0.00056949	0.000569497	0.582864	0.000569516	0.000569489	0.000569554	0.000569478	0.000569526	0.0509936	0.000569562	0.000569544	0.000569533	0.000569644	0.000569508	0.000569487	0.000569605	0.000569498	0.000569521	0.212594	0.12735	0.000569505	0.000569574	0.000569502	0.000569604	0.000569534	0.000569483	0.000569488	0.000569521	0.000569513	0.000569495	0.000569497	0.000569517	0.000569511	0.000569547	0.000569513	0.000569573	0.000569596	0.000569609	0.000569735	0.000569529	0.000569517	0.000569521	0.000569584	0.000569492	0.00056953	0.000569576	0.00056959	0.000569494	0.000569546
0.000856581	0.000856438	0.000856578	0.000856495	0.00085642	0.000856417	0.000856507	0.000856686	0.000856531	0.000856443	0.000856524	0.000856532	0.000856515	0.000856514	0.000856469	0.000856439	0.000856411	0.000856437	0.0151935	0.000856488	0.0008565	0.0234592	0.00854073	0.000856418	0.000856508	0.000856486	0.000856428	0.000856416	0.000857153	0.000856472	0.000856415	0.000856453	0.00085651	0.000856461	0.000856504	0.000856399	0.000856736	0.000856555	0.000856483	0.000856475	0.000856555	0.000856491	0.000856447	0.000856555	0.000856402	0.000856627	0.658205	0.000856471	0.000856405	0.256059
0.000779271	0.000779218	0.000779204	0.0515507	0.000779443	0.000779428	0.000779271	0.000779216	0.000779352	0.000779232	0.0503991	0.000779315	0.000779282	0.00077925	0.00077918	0.000779149	0.000779249	0.000779269	0.00077925	0.00992365	0.000779243	0.000779313	0.000779537	0.000779742	0.000779347	0.000779224	0.000779369	0.000779144	0.000779211	0.000779298	0.000779878	0.000779199	0.223065	0.000779319	0.000779195	0.000779151	0.000779472	0.000779227	0.000779233	0.000779169	0.000779289	0.10919	0.00883476	0.000779414	0.513527	0.000779292	0.000779283	0.000779264	0.000779158	0.000779211
0.00164113	0.00164102	0.00164105	0.0703366	0.00164166	0.00164102	0.00164124	0.001641	0.00164139	0.00164137	0.0442833	0.00164133	0.00164171	0.0257981	0.00164258	0.00164101	0.00164101	0.00164106	0.00164111	0.00164125	0.00164121	0.00164109	0.00164116	0.00164115	0.377196	0.00164112	0.00164104	0.00164105	0.00164107	0.291563	0.00164103	0.00164104	0.00164174	0.00164118	0.00164128	0.001641	0.00164105	0.00164115	0.00164129	0.118608	0.00164115	0.00164109	0.00164113	0.00164131	0.00164107	0.00164191	0.00164123	0.00164116	0.001641	0.00164112
0.00159146	0.00159127	0.00159125	0.00159128	0.00159114	0.00159111	0.00159153	0.0831015	0.00159121	0.00159115	0.00159123	0.361562	0.00159127	0.0015912	0.0015911	0.00159111	0.00159113	0.00159116	0.00159127	0.00159149	0.00159119	0.00159139	0.0015913	0.0015911	0.00159139	0.00159117	0.0015912	0.00159107	0.00159147	0.00159121	0.00159109	0.00159114	0.00159117	0.0015912	0.00159125	0.00159126	0.00159117	0.00159134	0.00159151	0.00159126	0.147165	0.0861863	0.00159111	0.00159123	0.00159111	0.00159149	0.250379	0.0015914	0.00159109	0.00159134
0.000111758	0.000111742	0.0338388	0.000111747	0.000111741	0.000111751	0.506954	0.00432424	0.000111757	0.000111756	0.000111757	0.000111761	0.000111772	0.122512	0.0251195	0.00011174	0.00011174	0.000111742	0.000111755	0.00011175	0.000111746	0.000111777	0.000111766	0.000111742	0.000111744	0.000111751	0.00011183	0.000111744	0.000111743	0.000111746	0.000111749	0.000111782	0.000111752	0.00011175	0.000111754	0.000111737	0.000111749	0.0306199	0.000111754	0.000111759	0.000111768	0.000111751	0.000111765	0.000111748	0.000111744	0.000111766	0.135348	0.000111772	0.000111743	0.13659
0.000712714	0.000712606	0.000712671	0.000712716	0.000712595	0.000712572	0.000712703	0.000712968	0.000712659	0.000712608	0.000712675	0.000712714	0.000712675	0.000712743	0.000712609	0.00071264	0.000712571	0.000712605	0.0714692	0.000712618	0.000712621	0.49331	0.000712679	0.000712657	0.000712734	0.000712609	0.000712595	0.000712564	0.000712586	0.000712625	0.000712579	0.000712581	0.000712624	0.000712607	0.000712632	0.00767051	0.00071264	0.000712712	0.000713267	0.000712601	0.334559	0.000712598	0.000712599	0.00071264	0.000712598	0.0609216	0.000712709	0.000712651	0.000712577	0.000712743
0.00226159	0.00226134	0.00226136	0.770531	0.00226151	0.00226145	0.00226166	0.0022613	0.00226158	0.00226215	0.00226183	0.0022617	0.00226165	0.00226147	0.00226151	0.00226138	0.00226142	0.00226136	0.00226145	0.0022617	0.00226197	0.00226156	0.0022621	0.00226138	0.00226237	0.00226154	0.00226155	0.00226136	0.0022614	0.00226149	0.00226133	0.00226139	0.00226148	0.00226146	0.00226162	0.00226129	0.00226142	0.00226203	0.120915	0.0022615	0.00226153	0.00226141	0.00226136	0.00226157	0.00226148	0.00226156	0.0022617	0.00226154	0.00226135	0.00226157
0.00063872	0.00063862	0.000638649	0.619778	0.000638751	0.000638768	0.000638706	0.00063859	0.00063869	0.000638619	0.000638634	0.000638675	0.000638664	0.000638649	0.000638653	0.000638576	0.000638605	0.000638591	0.000638614	0.257611	0.000638597	0.000638686	0.000638613	0.00063883	0.000638677	0.000638639	0.000638636	0.000638636	0.000638598	0.000638594	0.000638612	0.000638621	0.000638847	0.000638723	0.0925922	0.000638597	0.000638635	0.000638715	0.00063873	0.000638658	0.000638769	0.000638911	0.000638639	0.00063865	0.00063862	0.000638686	0.000638732	0.000639058	0.000638908	0.000638745
0.0415151	0.00059258	0.000592674	0.000592612	0.000592567	0.000592565	0.000592601	0.000592688	0.000592617	0.000592576	0.000592603	0.000592637	0.000592575	0.000592648	0.000592573	0.00059256	0.000592621	0.000592568	0.000592735	0.000592724	0.000592628	0.000592702	0.000592694	0.000592555	0.000592623	0.000592573	0.00059259	0.000592549	0.000592688	0.000592636	0.000592567	0.00059258	0.000592646	0.00059259	0.000592638	0.00059257	0.000592575	0.065024	0.000592694	0.00059257	0.000592667	0.000592592	0.000592556	0.000592619	0.000592549	0.000592683	0.582515	0.000592593	0.00059255	0.283685
0.000691077	0.000690814	0.000690849	0.00069088	0.000690818	0.000690841	0.000690906	0.000690803	0.000690909	0.00069088	0.000690919	0.000690859	0.0509232	0.000690903	0.000690996	0.00069082	0.00069082	0.000690832	0.915914	0.000690889	0.000690878	0.000690915	0.000691117	0.000690834	0.000690817	0.000690854	0.000690853	0.000690912	0.00069082	0.000691042	0.000690831	0.000690839	0.000690857	0.000690983	0.000690882	0.000690796	0.000690874	0.000691511	0.000690869	0.000690849	0.000690908	0.000690843	0.000690894	0.000690844	0.000690852	0.000690896	0.000690888	0.000690859	0.000690827	0.000690964
0.000811657	0.000811539	0.00081162	0.000811626	0.000811532	0.000811508	0.000811663	0.000811727	0.000811589	0.000811551	0.000811629	0.00081165	0.000811635	0.000811617	0.00081154	0.00081156	0.000811511	0.000811555	0.0495022	0.000811549	0.000811559	0.483779	0.000811523	0.000811615	0.000811676	0.000811549	0.000811538	0.000811504	0.000811525	0.000811566	0.00081152	0.00081152	0.000811562	0.000811551	0.000811575	0.00872955	0.000811589	0.000811605	0.00703837	0.000811537	0.339503	0.000811536	0.000811529	0.000811565	0.00081153	0.0757386	0.000811671	0.000811601	0.000811518	0.000811719
0.000998986	0.000998896	0.000998884	0.000999219	0.000998931	0.000998897	0.000998965	0.000998877	0.000998901	0.000998938	0.000998963	0.000998994	0.000998909	0.000998903	0.00099888	0.000998881	0.000998915	0.000998905	0.000998901	0.470871	0.48118	0.000998903	0.000998899	0.000998896	0.000999224	0.000999026	0.000998886	0.000998884	0.000998894	0.000998924	0.000998877	0.000998891	0.000998894	0.000998909	0.000999248	0.000998905	0.000998893	0.000998978	0.000999268	0.000998992	0.000998934	0.000998896	0.000998879	0.000998957	0.000998881	0.000998933	0.000999017	0.000998926	0.000998878	0.000998908
0.0443805	0.000729202	0.000729274	0.000729271	0.000729179	0.000729398	0.000729251	0.000729511	0.000729203	0.000729223	0.000729254	0.000729392	0.000729204	0.000729218	0.000729179	0.000729176	0.000729158	0.000729174	0.571318	0.000729257	0.000729267	0.126741	0.000729376	0.000729169	0.000729254	0.000729194	0.000729295	0.000729146	0.000729202	0.000729238	0.000729151	0.000729166	0.117452	0.000729238	0.000729216	0.000729153	0.000729408	0.00072941	0.000729278	0.000729221	0.0590677	0.000729255	0.000729175	0.000729231	0.000729218	0.0489537	0.000729328	0.000729272	0.000729151	0.000729361
0.000931294	0.0912387	0.000931219	0.000931194	0.000931116	0.00093109	0.000931196	0.000931081	0.000931372	0.000931132	0.000931246	0.000931184	0.000931158	0.000931199	0.000931146	0.000931106	0.000931101	0.000931289	0.599931	0.00093131	0.00093119	0.265064	0.00093144	0.00093111	0.000931163	0.000931182	0.000931283	0.000931087	0.000931129	0.000931201	0.0009311	0.000931102	0.000931175	0.000931175	0.000931148	0.000931086	0.000931215	0.000931372	0.000931163	0.000931137	0.000931267	0.00093121	0.000931143	0.000931257	0.000931114	0.000931344	0.000931297	0.000931176	0.000931087	0.000931437
0.000255773	0.000255692	0.000255725	0.00025571	0.000255695	0.000255693	0.000255717	0.00630389	0.000255714	0.000255716	0.000255721	0.000255752	0.000255742	0.000255717	0.000255746	0.000255697	0.000255693	0.000255709	0.000255709	0.0592372	0.000255716	0.000255718	0.000255746	0.000255695	0.000255707	0.861714	0.000255712	0.000255697	0.000255697	0.000255711	0.00025569	0.000255696	0.0609817	0.000255719	0.000255765	0.000255689	0.0002557	0.000255747	0.000255738	0.000255696	0.000255727	0.000255726	0.000255705	0.000255711	0.000255691	0.000255728	0.000255727	0.000255709	0.000255692	0.000255724
0.00151374	0.00151365	0.0015137	0.00151388	0.00151385	0.198642	0.155075	0.00151356	0.00151365	0.00151396	0.00151407	0.00151378	0.00151433	0.307494	0.00151387	0.00151358	0.00151376	0.00151359	0.0015139	0.00151385	0.00151391	0.00151378	0.00151388	0.00151362	0.00151384	0.110082	0.00151371	0.00151366	0.0015137	0.00151378	0.00151367	0.0015137	0.00151404	0.00151456	0.00151386	0.00151354	0.00151362	0.00151389	0.00151372	0.00151379	0.00151378	0.00151397	0.00151374	0.00151378	0.0980084	0.0640908	0.00151379	0.00151379	0.00151356	0.0015139
0.00232935	0.00232919	0.0023292	0.00232968	0.00233025	0.0023293	0.00232948	0.00232913	0.00232943	0.00232943	0.00232939	0.00232976	0.00232923	0.00232927	0.00232916	0.00232923	0.00232932	0.00232952	0.0023292	0.342949	0.00232973	0.00232922	0.00233012	0.0746398	0.430891	0.00232932	0.00232924	0.0443673	0.00232928	0.0023294	0.00232916	0.00232931	0.00232934	0.00232931	0.00232947	0.00233001	0.00232922	0.00232974	0.00232966	0.00232956	0.00232931	0.0023293	0.00232922	0.00232947	0.00232917	0.00232952	0.00232956	0.00232935	0.00232931	0.00232923
0.00163639	0.00163605	0.00163626	0.00163627	0.00163606	0.00163601	0.0016364	0.00163632	0.00163615	0.00163612	0.00163628	0.00163645	0.0016363	0.00163614	0.00163606	0.00163606	0.00163602	0.00163623	0.0988896	0.0016361	0.00163613	0.363062	0.00163604	0.00163636	0.00163646	0.00163611	0.00163609	0.00163601	0.00163604	0.0016361	0.00163604	0.00163604	0.00163615	0.00163613	0.00163618	0.00163602	0.00163652	0.0016362	0.00163632	0.00163607	0.0733766	0.00163608	0.00163609	0.00163609	0.00163609	0.389408	0.00163639	0.00163616	0.00163605	0.00163643
0.00100754	0.00100747	0.00100753	0.00100755	0.00100745	0.00100743	0.00100749	0.00100778	0.00100748	0.00100746	0.00100753	0.00100759	0.00100747	0.00100757	0.00100748	0.00100749	0.00100742	0.00100749	0.0948337	0.00100748	0.00100748	0.461896	0.0010076	0.00100745	0.00100752	0.00100745	0.00100745	0.00100742	0.00100745	0.0010075	0.00100743	0.00100744	0.00100747	0.00100746	0.00100748	0.0107759	0.0010075	0.00100759	0.0077364	0.00100746	0.379421	0.00100746	0.00100745	0.00100749	0.00100745	0.00100772	0.00100753	0.00100752	0.00100742	0.00100765
0.000328052	0.000327969	0.000327998	0.000328042	0.000327987	0.000328022	0.00032803	0.000328044	0.000328008	0.000328041	0.00032803	0.000328017	0.000328067	0.000328002	0.00489037	0.000327989	0.000327962	0.000327979	0.961675	0.000327995	0.000328023	0.000328035	0.000328058	0.000328006	0.000327997	0.000328029	0.00032804	0.000327974	0.000327976	0.000328014	0.000327963	0.000327975	0.000328004	0.000327989	0.000328008	0.000327957	0.000328015	0.0180177	0.000327992	0.00032798	0.000328023	0.000327999	0.000328002	0.000328006	0.000328053	0.000328094	0.000328022	0.00032799	0.000327963	0.000328028
0.00106604	0.00106604	0.00106604	0.00106609	0.00106604	0.001066	0.00106609	0.00106603	0.00106601	0.00106602	0.0117664	0.937063	0.00106601	0.00106602	0.00106599	0.00106599	0.00106603	0.00106602	0.00106602	0.00106616	0.00106624	0.00106603	0.00106601	0.001066	0.00106608	0.00106601	0.00106601	0.00106599	0.00106604	0.00106603	0.00106599	0.001066	0.00106602	0.00106602	0.00106603	0.00106599	0.00106602	0.00106605	0.00106627	0.00106602	0.0010661	0.00106604	0.001066	0.00106607	0.00106601	0.00106612	0.00106623	0.00106607	0.00106599	0.00106606
0.000208666	0.000208636	0.000208665	0.000208669	0.000208656	0.000208652	0.464599	0.000208653	0.000208634	0.000208684	0.0703137	0.0268614	0.0467542	0.000208665	0.00020867	0.000208624	0.000208624	0.000208631	0.00798638	0.000208654	0.000208655	0.0221228	0.000208665	0.000208636	0.0228218	0.00020872	0.000208647	0.000208637	0.000208633	0.000208645	0.000208645	0.000208632	0.000208657	0.000208652	0.000208649	0.000208632	0.000208631	0.000208683	0.000208669	0.000208709	0.000208665	0.000208718	0.000208644	0.000208649	0.000208734	0.329777	0.000208679	0.000208652	0.000208623	0.000208681
0.0178177	0.000805369	0.000805436	0.000805513	0.000805575	0.295449	0.208392	0.0126503	0.000805448	0.000805573	0.00080557	0.000805477	0.0640599	0.0997688	0.0154871	0.000805368	0.000805424	0.000805377	0.000805522	0.000805483	0.034234	0.000805435	0.000805541	0.000805386	0.000805412	0.05344	0.000805496	0.000805387	0.0138296	0.000805462	0.000805387	0.0171274	0.000805632	0.0155721	0.000805486	0.000805335	0.000805401	0.000805506	0.000805506	0.000805534	0.000805469	0.000805503	0.000805471	0.000805549	0.0703365	0.0528381	0.000805482	0.000805481	0.000805352	0.000805514
0.000679291	0.000679196	0.000679255	0.000679294	0.000679188	0.000679166	0.000679282	0.000679499	0.000679243	0.000679201	0.000679259	0.000679292	0.000679258	0.00067931	0.0006792	0.000679225	0.000679166	0.000679201	0.0827306	0.000679207	0.000679212	0.447898	0.000679256	0.000679242	0.000679311	0.0006792	0.000679188	0.000679161	0.000679178	0.000679214	0.000679173	0.000679176	0.000679213	0.000679199	0.000679219	0.00722986	0.000679226	0.000679287	0.000679741	0.000679193	0.381966	0.00067919	0.000679189	0.000679226	0.000679189	0.0496104	0.000679289	0.000679238	0.000679172	0.000679319
0.000685891	0.000685793	0.000685853	0.000685892	0.000685785	0.000685762	0.000685881	0.00068611	0.000685841	0.000685798	0.000685865	0.000685891	0.000685857	0.000685912	0.000685797	0.000685824	0.000685762	0.000685798	0.0846029	0.000685804	0.000685809	0.454658	0.000685856	0.000685841	0.000685911	0.000685798	0.000685784	0.000685757	0.000685775	0.000685811	0.00068577	0.000685772	0.000685808	0.000685796	0.000685817	0.00732088	0.000686047	0.000685887	0.000686364	0.00068579	0.368827	0.000685787	0.000685786	0.000685822	0.000685786	0.0537288	0.000685887	0.000685836	0.000685769	0.000685919
0.00278562	0.0295653	0.00278551	0.0027858	0.00278605	0.117103	0.00278602	0.00278547	0.00278554	0.00278566	0.0027857	0.00278572	0.00278555	0.00278562	0.00278548	0.00278553	0.00278586	0.00278555	0.00278558	0.00278637	0.00278574	0.00278648	0.00278548	0.00278555	0.669768	0.00278575	0.00278548	0.0027855	0.00278549	0.00278556	0.00278548	0.00278551	0.00278569	0.00278553	0.00278567	0.00278551	0.00278549	0.00278564	0.00278559	0.00278623	0.00278561	0.00278553	0.00278548	0.0554225	0.0027855	0.00278604	0.00278601	0.00278577	0.00278558	0.00278561
0.000804205	0.000804207	0.000804141	0.000804143	0.000804077	0.000804067	0.000804138	0.000804678	0.000804281	0.000804098	0.000804189	0.000804198	0.000804106	0.000804144	0.000804111	0.000804091	0.00080407	0.000804206	0.627881	0.000804315	0.000804139	0.237182	0.000804276	0.000804079	0.000804107	0.000804114	0.000804186	0.000804063	0.000804071	0.000804125	0.000804072	0.000804083	0.000804115	0.000804116	0.000804116	0.00893727	0.00080414	0.000804277	0.000804137	0.000804097	0.056803	0.000804124	0.000804092	0.000804161	0.000804076	0.000804308	0.000804243	0.000804118	0.000804063	0.0330097
0.000684514	0.000684419	0.000684479	0.000684515	0.00068441	0.000684388	0.000684505	0.000684711	0.000684464	0.000684422	0.000684482	0.000684512	0.000684481	0.000684529	0.000684422	0.000684447	0.000684388	0.000684422	0.0635805	0.000684429	0.000684433	0.454404	0.000684478	0.000684466	0.000684534	0.000684422	0.00068441	0.000684383	0.0006844	0.000684434	0.000684396	0.000684398	0.000684435	0.000684421	0.000684441	0.00727073	0.000684448	0.00068451	0.00068495	0.000684416	0.399811	0.000684412	0.000684411	0.000684448	0.000684411	0.044133	0.000684513	0.000684458	0.000684394	0.000684543
0.00131992	0.00131966	0.00131983	0.00131986	0.00131969	0.00131964	0.00131999	0.00131983	0.0013198	0.00131972	0.00131989	0.00131996	0.00131994	0.00131972	0.00131969	0.00131967	0.00131965	0.00131976	0.0606916	0.00131971	0.00131974	0.439833	0.00131966	0.00131989	0.00132	0.00131973	0.00131971	0.00131963	0.00131966	0.00131977	0.00131966	0.00131966	0.00131977	0.00131974	0.00131976	0.00131964	0.00131987	0.00131981	0.00131984	0.0013197	0.194762	0.00131969	0.00131971	0.00131974	0.00131969	0.244004	0.00132	0.00131975	0.00131966	0.00131997
0.00174832	0.00174796	0.00174819	0.00174818	0.00174797	0.00174792	0.00174835	0.00174825	0.00174807	0.00174803	0.00174821	0.00174839	0.00174824	0.00174806	0.00174796	0.00174797	0.00174792	0.00174818	0.107792	0.00174801	0.00174803	0.32107	0.00174794	0.0017483	0.00174841	0.00174803	0.001748	0.00174791	0.00174794	0.00174802	0.00174794	0.00174794	0.00174807	0.00174806	0.0017481	0.00174792	0.00174844	0.00174812	0.00174819	0.00174798	0.0886227	0.00174799	0.001748	0.001748	0.00174801	0.402103	0.00174828	0.00174808	0.00174795	0.00174835
0.000748398	0.000748228	0.000748329	0.000748332	0.00985256	0.000748258	0.000748389	0.00768097	0.00074834	0.0007483	0.0666766	0.000748249	0.036493	0.0102545	0.0342589	0.000748183	0.000748228	0.000748209	0.000748237	0.000748475	0.000748348	0.000748251	0.000748224	0.000748185	0.0335498	0.000748248	0.000748192	0.000748169	0.000748212	0.000748428	0.000748351	0.000748208	0.000748222	0.000748316	0.000748386	0.000748188	0.000748251	0.108363	0.000748257	0.00074832	0.000748332	0.000748285	0.000748206	0.000748274	0.000748194	0.0376314	0.444136	0.000748281	0.000748474	0.18192
0.0872221	0.0219849	0.00213026	0.00213031	0.202353	0.00213005	0.00213039	0.00213004	0.00213013	0.00213015	0.00213044	0.00213012	0.00213008	0.00213044	0.0021301	0.00213004	0.00213004	0.00213013	0.00213063	0.0021301	0.0021301	0.59045	0.00213012	0.00213004	0.00213008	0.00213007	0.00213016	0.00213004	0.00213008	0.00213018	0.00213013	0.00213009	0.00213012	0.00213009	0.0021301	0.00213003	0.00213109	0.00213051	0.00213033	0.00213006	0.00213064	0.00213008	0.00213012	0.00213074	0.00213008	0.0021303	0.0021303	0.00213031	0.00213003	0.0021309
0.000407269	0.000407206	0.000407212	0.638598	0.000407222	0.00040722	0.000407259	0.000407196	0.000407227	0.000407332	0.000407279	0.0004073	0.000407243	0.000407276	0.000407223	0.000407203	0.000407277	0.000407217	0.000407242	0.171375	0.11439	0.000407236	0.000407278	0.000407214	0.000407272	0.000407255	0.000407211	0.000407206	0.000407221	0.00040723	0.000407206	0.000407212	0.00040724	0.000407225	0.000407247	0.000407215	0.000407296	0.000407284	0.056903	0.000407335	0.00040728	0.000407237	0.000407229	0.000407269	0.000407206	0.000407243	0.000407294	0.000407278	0.000407207	0.000407258
0.000708024	0.000707919	0.000707981	0.00070803	0.000707908	0.000707884	0.000708015	0.000708287	0.000707972	0.000707922	0.000707988	0.000708028	0.000707988	0.000708057	0.000707923	0.000707954	0.000707884	0.00070792	0.0900854	0.000707929	0.000707935	0.478944	0.000707989	0.000707969	0.000708045	0.000707922	0.000707907	0.000707878	0.000707897	0.000707936	0.000707892	0.000707894	0.000707937	0.00070792	0.000707944	0.00762248	0.000707954	0.000708023	0.000708586	0.000707914	0.32726	0.000707911	0.000707911	0.000707952	0.000707909	0.0642291	0.000708021	0.000707967	0.000707892	0.000708054
0.000315124	0.000315097	0.00031511	0.000315202	0.00031511	0.000315099	0.0693951	0.000315136	0.0311471	0.0480083	0.000315157	0.000315156	0.302616	0.000315114	0.0815296	0.000315094	0.000315104	0.0368596	0.000315124	0.000315154	0.000315173	0.00031515	0.000315125	0.000315134	0.000315127	0.000315203	0.00713662	0.0164132	0.000315104	0.000315144	0.000315116	0.00392701	0.000315127	0.000315171	0.000315196	0.000315091	0.31198	0.000315144	0.000315218	0.000315156	0.000315138	0.000315123	0.000315141	0.0055438	0.000315103	0.000315117	0.000315145	0.000315129	0.000315158	0.0734685
0.186341	0.00102011	0.00102015	0.00102033	0.00102014	0.00102015	0.00102038	0.0010201	0.0251338	0.00102018	0.00102027	0.00102046	0.00102019	0.00102025	0.00102022	0.0010201	0.0010201	0.00102032	0.00102019	0.264699	0.183754	0.00102019	0.0010202	0.00102011	0.00102039	0.0126607	0.0010201	0.0010201	0.00102014	0.00102016	0.0010201	0.00102017	0.00102027	0.00102028	0.00102044	0.00102009	0.151283	0.132259	0.0010204	0.00102017	0.00102027	0.0010203	0.00102014	0.00102032	0.00102013	0.00102027	0.00102036	0.0010202	0.00102013	0.00102026
0.000593892	0.000593811	0.00059385	0.000593901	0.0153429	0.000593812	0.0005939	0.000593965	0.000593804	0.000593872	0.400689	0.000593909	0.000593889	0.000593961	0.000593858	0.000593795	0.000593808	0.000593835	0.000593883	0.000594013	0.000593906	0.000593956	0.000593888	0.000593794	0.00059385	0.000593838	0.000593807	0.00059379	0.00059441	0.000594187	0.000593807	0.000593805	0.000593879	0.000593845	0.000593866	0.000593804	0.000593843	0.000593977	0.000593927	0.000593863	0.000593897	0.000594065	0.000593807	0.000593906	0.000593809	0.000593859	0.259099	0.000593842	0.000593792	0.29755
0.000122399	0.000122374	0.000122398	0.000122399	0.000122386	0.000122401	0.529934	0.000122375	0.0234283	0.000122391	0.000122405	0.000122399	0.000122394	0.000122383	0.158541	0.000122384	0.00384351	0.000122399	0.000122392	0.000122402	0.000122394	0.0117709	0.000122385	0.000122383	0.000122384	0.000122383	0.000122383	0.000122368	0.00395975	0.000122405	0.000122382	0.000122387	0.000122402	0.000122389	0.000122384	0.00012237	0.000122403	0.000122386	0.000122398	0.000122387	0.000122399	0.014627	0.000122381	0.000122397	0.000122405	0.047439	0.201439	0.000122392	0.000122369	0.000122396
0.000159117	0.000159083	0.000159092	0.000159115	0.00015909	0.00015909	0.000159107	0.00015911	0.0118665	0.0137439	0.823795	0.000159129	0.0892196	0.000159216	0.000159103	0.000159082	0.000159085	0.000159094	0.000159098	0.000159125	0.038868	0.000159112	0.000159107	0.000159087	0.000159111	0.000159099	0.000159104	0.000159083	0.000159086	0.000159103	0.000159085	0.000159093	0.000159116	0.000159127	0.000159116	0.00015908	0.000159091	0.000159121	0.00015914	0.000159103	0.00015911	0.000159107	0.000159089	0.000159111	0.000159095	0.000159125	0.0155062	0.000159103	0.000159095	0.000159122
0.00117474	0.00117461	0.00117466	0.187036	0.00117463	0.0011746	0.0515868	0.00117456	0.0011747	0.00117476	0.00117476	0.396378	0.207606	0.00117467	0.00117462	0.00117458	0.00117463	0.00117494	0.00117463	0.00117487	0.00117482	0.00117478	0.00117476	0.00117463	0.062841	0.00117466	0.00117458	0.00117456	0.00117464	0.00117488	0.0011746	0.00117468	0.00117498	0.00117465	0.00117466	0.00117455	0.00117472	0.00117486	0.00117475	0.00117481	0.00117499	0.00117472	0.00117459	0.00117477	0.0011746	0.00117475	0.00117486	0.0011748	0.0428661	0.00117469
0.00192884	0.00192927	0.00192891	0.00192882	0.00192864	0.00192855	0.00192878	0.00192856	0.0579958	0.00192869	0.00192887	0.00192886	0.00192881	0.00192885	0.00192875	0.00192863	0.00192865	0.00192877	0.479268	0.00192879	0.00192877	0.220698	0.0019296	0.00192861	0.0019289	0.00192864	0.00192874	0.00192857	0.00192859	0.00192901	0.00192855	0.0019287	0.00192875	0.00192874	0.00192874	0.00192854	0.0019288	0.00192931	0.00192875	0.00192862	0.153314	0.0019291	0.00192872	0.00192881	0.00192858	0.00192936	0.00192897	0.00192896	0.00192858	0.001929
0.000206249	0.00020618	0.000206202	0.000206229	0.0002062	0.000206204	0.000206248	0.00020621	0.000206195	0.000206217	0.000206231	0.000206211	0.0261801	0.000206206	0.000206223	0.00020619	0.000206177	0.000206187	0.922913	0.000206249	0.000206238	0.0412154	0.000206229	0.0002062	0.000206206	0.000206213	0.000206227	0.00020618	0.00020619	0.000206201	0.000206181	0.000206185	0.000206223	0.000206196	0.000206237	0.000206175	0.00020621	0.000206241	0.000206217	0.000206197	0.000206218	0.000206209	0.000206191	0.000206251	0.000206224	0.00020625	0.000206228	0.000206218	0.000206176	0.000206233
0.000668853	0.000668819	0.000668844	0.000668958	0.000668846	0.000668807	0.247683	0.00916156	0.0572643	0.000668925	0.000668892	0.000669	0.0776785	0.000668822	0.000668875	0.000668813	0.000668841	0.000669021	0.00066884	0.00066915	0.000669022	0.000668854	0.000668921	0.000668881	0.000669068	0.126822	0.000668823	0.000668846	0.000668802	0.000668833	0.000668797	0.000669034	0.280177	0.000668903	0.000668889	0.00066878	0.0148013	0.000668878	0.000669068	0.0201886	0.00066885	0.000668875	0.000668807	0.000668947	0.00612241	0.000668893	0.000668906	0.133345	0.000668788	0.000668857
0.000890653	0.000890597	0.0101129	0.000890851	0.000890932	0.000890589	0.000890692	0.000890578	0.000890959	0.00089076	0.000890731	0.000890627	0.000890887	0.00089064	0.000891036	0.000890583	0.000890748	0.00089061	0.000890712	0.000890733	0.000890956	0.000890636	0.00089063	0.000890726	0.0420589	0.000890625	0.000890834	0.000890567	0.000890557	0.000890727	0.00089068	0.000890617	0.000890688	0.000890787	0.000890797	0.00937886	0.000890573	0.000890878	0.000890617	0.000890589	0.000890724	0.000890813	0.000891239	0.0653318	0.788977	0.0449488	0.000890697	0.000890667	0.000890614	0.000890701
0.000407269	0.000407206	0.000407212	0.63861	0.000407222	0.00040722	0.000407259	0.000407196	0.000407227	0.000407332	0.000407278	0.0004073	0.000407243	0.000407276	0.000407223	0.000407203	0.000407277	0.000407217	0.000407242	0.171368	0.11439	0.000407236	0.000407278	0.000407214	0.000407272	0.000407255	0.000407211	0.000407206	0.000407221	0.00040723	0.000407206	0.000407212	0.00040724	0.000407225	0.000407247	0.000407215	0.000407296	0.000407284	0.0568985	0.000407335	0.00040728	0.000407237	0.000407229	0.000407269	0.000407206	0.000407243	0.000407294	0.000407277	0.000407207	0.000407258
0.00134685	0.00134667	0.00134667	0.00134673	0.00134667	0.00134664	0.00134676	0.00134722	0.0700918	0.00134668	0.00134676	0.00134706	0.00134693	0.00134721	0.00134674	0.00134699	0.00134668	0.00134732	0.00134668	0.00134693	0.00134683	0.00134674	0.14886	0.00134667	0.00134699	0.00134697	0.0013468	0.00134661	0.00134719	0.00134681	0.00134661	0.00134671	0.00134692	0.00134688	0.00134693	0.0013466	0.00134667	0.00134689	0.00134676	0.00134664	0.00134686	0.0013468	0.0291374	0.00134671	0.00134685	0.00134731	0.00134669	0.00134672	0.00134661	0.689957
0.000365274	0.000365201	0.0355059	0.000365213	0.000365188	0.000365192	0.000365224	0.00036522	0.000365238	0.000365189	0.000365224	0.000365243	0.00036522	0.000365234	0.000365187	0.000365329	0.0591946	0.000365197	0.00036526	0.000365232	0.000365198	0.000365336	0.000365199	0.000365187	0.000365195	0.000365197	0.000365215	0.000365179	0.000365243	0.0003652	0.000365178	0.000365265	0.000365221	0.000365197	0.000365217	0.000365179	0.000365222	0.133205	0.000365259	0.000365192	0.000365284	0.000365219	0.000365183	0.000365201	0.000365183	0.000365244	0.41077	0.000365204	0.000365179	0.34489
0.000848729	0.00084866	0.000848677	0.521765	0.230324	0.000848667	0.000848768	0.000848811	0.00084866	0.00084871	0.000848811	0.000848918	0.000848681	0.00084868	0.000848668	0.000848651	0.000848757	0.000848688	0.000848713	0.196958	0.000849086	0.000848712	0.000848704	0.000848668	0.000848852	0.00084869	0.000848683	0.000848648	0.000848722	0.000848761	0.000849203	0.000848659	0.000848754	0.000848689	0.000848826	0.000848654	0.000848783	0.000848754	0.000848885	0.0119109	0.000848764	0.000848712	0.000848676	0.000848763	0.000848683	0.00084878	0.000848841	0.000848725	0.000848655	0.000848697
0.0023655	0.00236559	0.0023654	0.0649652	0.00236597	0.00236541	0.0960427	0.00236539	0.0454862	0.00236549	0.00236557	0.00236605	0.00236551	0.00236545	0.00236543	0.0966396	0.00236553	0.0023658	0.00236541	0.00236575	0.126636	0.00236552	0.00236543	0.00236546	0.466144	0.00236554	0.0023659	0.00236538	0.00236541	0.00236551	0.00236541	0.00236572	0.00236543	0.00236792	0.0023655	0.00236538	0.00236565	0.00236579	0.00236582	0.0023656	0.00236557	0.00236544	0.00236539	0.00236593	0.0023654	0.00236555	0.0023659	0.0023655	0.0023654	0.00236549
0.00192755	0.00192753	0.00192737	0.00192792	0.116263	0.00192733	0.0019279	0.00192761	0.00192762	0.00192756	0.00192752	0.00192806	0.00192859	0.00192777	0.00192759	0.00192735	0.00192734	0.00192745	0.00192739	0.00192773	0.00192755	0.00192736	0.0019283	0.00192745	0.507968	0.00192746	0.00192754	0.00192732	0.00192743	0.00192744	0.00192732	0.00192751	0.00192748	0.00192771	0.00192813	0.00192731	0.00192748	0.00192821	0.00192766	0.00192756	0.00192753	0.00192752	0.00192746	0.00192749	0.0019274	0.00192745	0.00192762	0.0019275	0.285172	0.00192741
0.00133735	0.00133677	0.00133719	0.0564368	0.0480851	0.00133678	0.00133695	0.00133669	0.00133673	0.00133682	0.00133706	0.00133689	0.00133674	0.00133674	0.0013367	0.00133671	0.00133676	0.00133675	0.00133747	0.168222	0.0195114	0.00133738	0.00133671	0.00133677	0.564444	0.00133692	0.00133695	0.00133669	0.00133671	0.00133679	0.00133671	0.00133674	0.00133684	0.0241766	0.00133677	0.00133671	0.00133679	0.00133676	0.00133689	0.00133714	0.00133708	0.00133692	0.00133733	0.0616379	0.00133687	0.00133702	0.00133695	0.00133736	0.00133669	0.00133677
0.0027121	0.00271184	0.00271182	0.00271327	0.00271312	0.0027118	0.00271218	0.00271244	0.00271229	0.00271198	0.00271205	0.00271346	0.00271218	0.00271206	0.0027119	0.00271183	0.00271221	0.00271194	0.00271184	0.00271263	0.00271359	0.0027118	0.00271183	0.00271203	0.64134	0.00271189	0.00271199	0.00271176	0.00271194	0.00271215	0.00271175	0.002712	0.0027121	0.047738	0.00271211	0.0027118	0.00271201	0.00271204	0.00271196	0.00271212	0.0541828	0.00271235	0.00271213	0.00271202	0.00271193	0.00271197	0.0027122	0.0328397	0.101853	0.00271199
0.0025932	0.00259251	0.00259296	0.00259285	0.00259251	0.00259292	0.00259328	0.00259238	0.00259254	0.00259278	0.142859	0.0025927	0.229491	0.00259267	0.106983	0.00259259	0.00259243	0.00259249	0.00259272	0.00259259	0.00259252	0.00259248	0.0025927	0.00259253	0.00259254	0.00259283	0.00259273	0.0025925	0.00259246	0.0025926	0.00259243	0.00259249	0.0025927	0.00259261	0.401403	0.0025924	0.0025925	0.00259291	0.00259264	0.00259248	0.0025927	0.00259264	0.00259353	0.00259275	0.00259298	0.00259282	0.00259275	0.00259285	0.00259254	0.00259331
0.00142925	0.779443	0.00142909	0.00142899	0.00142886	0.00142884	0.00142899	0.0014288	0.00142885	0.00142907	0.00142911	0.00142916	0.00142896	0.00142897	0.00142893	0.00142891	0.00142896	0.00142883	0.00142919	0.00142895	0.00142913	0.00142917	0.00142929	0.0014288	0.001429	0.00142891	0.00142883	0.00142881	0.00142886	0.00142887	0.00142891	0.00142884	0.00142888	0.00142887	0.00142893	0.00142883	0.00142888	0.00142924	0.001429	0.00142888	0.00142909	0.00142885	0.00142884	0.00142898	0.00142881	0.00142912	0.151966	0.00142891	0.00142882	0.00142921
0.112767	0.000242223	0.000242252	0.000242248	0.000242389	0.000242202	0.000242267	0.000242238	0.0895307	0.000242314	0.000242259	0.000242247	0.0656113	0.000242265	0.000242252	0.0002422	0.000242197	0.000242221	0.000242227	0.000242215	0.000242232	0.000242233	0.000242267	0.000242201	0.000242215	0.000242292	0.000242205	0.00363	0.0002422	0.000242222	0.00411785	0.000242221	0.000242215	0.000242294	0.000242266	0.000242192	0.000242211	0.573317	0.000242232	0.000242241	0.104621	0.000242211	0.000242215	0.000242239	0.000242273	0.000242236	0.000242259	0.000242224	0.000242194	0.0362307
0.000630946	0.000630754	0.000630815	0.00063085	0.000630793	0.000630767	0.000630856	0.000630742	0.0319048	0.0006308	0.000630912	0.00063088	0.000630928	0.000630879	0.000630844	0.00063081	0.000630899	0.0006309	0.000630809	0.118636	0.00063083	0.000630895	0.000630844	0.000630811	0.000630863	0.000630894	0.000630831	0.000630751	0.000630807	0.000630821	0.000630764	0.000630763	0.0410965	0.000631052	0.000630889	0.00063074	0.734256	0.000630908	0.000630924	0.000630819	0.00063088	0.0457187	0.000630761	0.000630825	0.000630762	0.00063086	0.00063091	0.000630823	0.000630756	0.000630886
0.00229345	0.00229325	0.00229359	0.00229397	0.00229339	0.00229356	0.00229373	0.0022932	0.00229325	0.303637	0.0022938	0.157458	0.0249819	0.00229339	0.0022932	0.00229319	0.00229322	0.00229325	0.00229353	0.117041	0.0852555	0.00229344	0.00229337	0.00229334	0.00229355	0.00229332	0.00229331	0.00229321	0.00229322	0.0512471	0.00229321	0.00229321	0.00229368	0.00229361	0.00229341	0.00229317	0.00229327	0.00229341	0.00229387	0.00229346	0.00229348	0.00229335	0.00229325	0.115273	0.00229322	0.00229365	0.0487836	0.00229344	0.00229318	0.00229354
0.00113507	0.00113502	0.00113501	0.00113525	0.00113506	0.00113502	0.00113514	0.00113501	0.00113502	0.0011352	0.00113513	0.00113522	0.00113505	0.00113503	0.00113502	0.001135	0.00113502	0.00113515	0.00113502	0.741299	0.204217	0.00113503	0.00113507	0.00113503	0.00113514	0.00113505	0.00113503	0.001135	0.00113505	0.00113516	0.001135	0.00113501	0.00113503	0.00113506	0.00113508	0.00113502	0.00113502	0.00113511	0.00113525	0.00113526	0.00113511	0.00113505	0.00113507	0.00113508	0.00113502	0.0011351	0.00113518	0.00113507	0.001135	0.00113505
0.00270693	0.00270646	0.00270682	0.00270777	0.00270662	0.00270651	0.00270689	0.00270673	0.00270646	0.00270664	0.00270756	0.0027118	0.00270695	0.00270669	0.00270643	0.032133	0.00270681	0.00270652	0.00270662	0.0355972	0.00270688	0.00270662	0.00270695	0.00270651	0.00270666	0.0027067	0.00270683	0.00270639	0.00270646	0.00270671	0.00270648	0.00270644	0.00270669	0.00270648	0.00270654	0.0027064	0.00270661	0.0836848	0.00270675	0.00270659	0.00270702	0.00270676	0.00270885	0.00270717	0.00270652	0.724069	0.00270689	0.00270674	0.00270637	0.00270671
0.00175607	0.00175603	0.00175595	0.00175636	0.00175622	0.00175586	0.281019	0.00175588	0.00175598	0.0391176	0.00175635	0.00175625	0.490766	0.00175592	0.00175609	0.00175587	0.00175598	0.00175593	0.00175592	0.00175654	0.00175622	0.00175598	0.0017559	0.00175593	0.00175661	0.00175611	0.00175593	0.00175695	0.00175599	0.00175596	0.00175584	0.00175592	0.00175598	0.00175602	0.00175596	0.00175586	0.00175597	0.00175605	0.00175614	0.108318	0.00175608	0.00175602	0.00175612	0.00175621	0.00175613	0.00175604	0.00175623	0.00175616	0.00175584	0.00175605
0.000630946	0.000630754	0.000630815	0.00063085	0.000630793	0.000630767	0.000630856	0.000630742	0.0318967	0.0006308	0.000630912	0.00063088	0.000630928	0.000630879	0.000630844	0.00063081	0.000630899	0.0006309	0.000630809	0.118643	0.00063083	0.000630895	0.000630844	0.000630811	0.000630863	0.000630894	0.000630831	0.000630751	0.000630807	0.000630821	0.000630764	0.000630763	0.040942	0.000631032	0.000630889	0.00063074	0.734288	0.000630907	0.000630924	0.000630819	0.00063088	0.0458428	0.000630761	0.000630825	0.000630762	0.00063086	0.00063091	0.000630823	0.000630756	0.000630886
0.000246597	0.000246515	0.000246547	0.000246534	0.000246522	0.000246516	0.000246539	0.00588231	0.000246539	0.000246538	0.000246543	0.000246573	0.000246561	0.000246542	0.000246572	0.000246522	0.000246516	0.000246531	0.000246539	0.0551862	0.000246539	0.000246542	0.000246585	0.000246519	0.000246527	0.867424	0.000246535	0.00024652	0.000246563	0.00024654	0.000246514	0.000246521	0.0601663	0.000246544	0.000246587	0.000246516	0.000246526	0.000246578	0.000246558	0.000246519	0.000246549	0.000246547	0.00024653	0.000246534	0.000246514	0.000246551	0.00024655	0.000246531	0.000246516	0.000246553
0.000206201	0.000206133	0.00020616	0.000206152	0.000206137	0.000206133	0.000206157	0.000206251	0.000206157	0.000206153	0.000206165	0.000206199	0.000206169	0.000206158	0.000206177	0.000206137	0.000206133	0.000206147	0.000206155	0.0523999	0.000206155	0.000206159	0.000206184	0.000206135	0.000206142	0.875528	0.000206151	0.000206135	0.000206169	0.000206154	0.000206132	0.000206137	0.0623828	0.000206155	0.000206188	0.000206133	0.000206142	0.000206184	0.000206174	0.000206137	0.000206167	0.000206162	0.000206144	0.000206152	0.000206132	0.000206172	0.000206166	0.000206147	0.000206132	0.000206171
0.000235678	0.000235669	0.000235653	0.322087	0.00023565	0.00961424	0.138354	0.000235634	0.000235684	0.0281474	0.0328199	0.000235659	0.0965005	0.000235642	0.0107372	0.000235636	0.000235639	0.000235623	0.000235655	0.000235649	0.000235632	0.00860465	0.000235659	0.000235637	0.000235652	0.000235645	0.000235635	0.000235617	0.000235632	0.000235632	0.00539097	0.00351893	0.0494749	0.000235673	0.000235652	0.000235612	0.000235667	0.285796	0.000235647	0.000235668	0.000235661	0.000235656	0.00023563	0.000235654	0.00023562	0.000235678	0.000235667	0.000235644	0.000235646	0.000235665
0.000250761	0.000250675	0.000250709	0.000250693	0.000250681	0.000250676	0.000250703	0.0057216	0.000250696	0.0002507	0.000250704	0.000250734	0.000250724	0.000250704	0.000250731	0.000250679	0.000250676	0.000250692	0.000250693	0.0609414	0.000250698	0.000250703	0.000250717	0.000250683	0.00025069	0.858159	0.000250697	0.000250679	0.000250683	0.000250699	0.000250674	0.000250681	0.0636461	0.000250707	0.000250748	0.000250673	0.000250684	0.000250725	0.000250722	0.00025068	0.000250708	0.000250709	0.00025069	0.0002507	0.000250674	0.00025071	0.000250714	0.000250692	0.000250675	0.000250712
0.000673579	0.000673489	0.000673516	0.000673701	0.000673495	0.000673506	0.000673672	0.000673533	0.000673544	0.000673563	0.0446472	0.049278	0.000673562	0.000673545	0.000673535	0.000673478	0.000673511	0.000673514	0.000673544	0.112107	0.000673666	0.00067352	0.000673554	0.000673482	0.000673596	0.304254	0.000673694	0.000673484	0.000673577	0.000673602	0.000673468	0.000673509	0.000673562	0.000673551	0.0124812	0.000673464	0.00067354	0.437475	0.000673654	0.000673562	0.00067366	0.0107943	0.000673587	0.000673588	0.000673484	0.000673643	0.000673644	0.000673568	0.000673471	0.000673581
0.00235205	0.00235216	0.002352	0.00235236	0.00235202	0.00235208	0.00235209	0.00235192	0.002352	0.00235206	0.00235228	0.00235203	0.002352	0.00235251	0.00235198	0.00235197	0.00235201	0.00235197	0.00235198	0.00235227	0.00235629	0.00235222	0.00235242	0.00235195	0.884743	0.00235202	0.00235195	0.00235193	0.00235204	0.00235205	0.00235206	0.00235199	0.00235223	0.00235201	0.00235204	0.00235193	0.00235206	0.00235215	0.00235224	0.00235208	0.00235212	0.00235207	0.00235194	0.00235221	0.00235195	0.00235231	0.00235281	0.00235199	0.00235192	0.00235207
0.000902432	0.000902401	0.000902519	0.000902432	0.0009024	0.000902323	0.000902487	0.000902274	0.000902524	0.000902363	0.00090252	0.000902395	0.000902444	0.000902372	0.000902326	0.00090235	0.000902467	0.000902481	0.000902546	0.000902516	0.000902477	0.000902446	0.000902435	0.000902428	0.000902673	0.000902369	0.00090258	0.00090228	0.000902336	0.000902497	0.324716	0.000902303	0.0376957	0.000902547	0.00090246	0.000902265	0.00090231	0.000902424	0.000902346	0.000902499	0.00090244	0.12174	0.465701	0.000902383	0.000902318	0.000902451	0.000902424	0.000902433	0.000902289	0.0095387
0.00314482	0.00314477	0.00314477	0.0031449	0.0492423	0.00314489	0.0428826	0.00314474	0.140401	0.00314527	0.00314504	0.00314498	0.00314477	0.00314479	0.00314475	0.00314475	0.00314479	0.00314484	0.00314482	0.00314505	0.00314545	0.00314479	0.00314475	0.00314476	0.594097	0.00314485	0.00314479	0.031853	0.0031449	0.00314485	0.00314474	0.0031457	0.0031449	0.00314774	0.00314487	0.00314475	0.00314506	0.00314511	0.00314488	0.0031455	0.00314487	0.00314479	0.00314475	0.00314487	0.00314475	0.0031449	0.00314549	0.00314485	0.00314475	0.00314482
0.000944897	0.000944755	0.000944783	0.322915	0.000944895	0.000944748	0.000944853	0.000944976	0.000944751	0.00094481	0.000944852	0.000944918	0.000944764	0.000944806	0.000944768	0.000944749	0.000944744	0.00094476	0.00094482	0.409765	0.000944975	0.000945081	0.00094483	0.000944781	0.00094495	0.000944791	0.00094475	0.000944731	0.000944841	0.000944777	0.000944751	0.000944761	0.000944882	0.000944763	0.000944795	0.000944752	0.0009451	0.0295616	0.000944948	0.000944875	0.000944936	0.000944787	0.000944755	0.000944848	0.000944747	0.000945028	0.194296	0.000944826	0.000944735	0.000944984
0.00100443	0.00100429	0.00100433	0.0167836	0.00100431	0.00100429	0.0010044	0.00100427	0.00100432	0.00100433	0.00100435	0.0594263	0.00100432	0.00100433	0.00100428	0.00100428	0.00100431	0.0010043	0.00100431	0.740581	0.137009	0.00100443	0.00100435	0.00100428	0.00100453	0.00100433	0.00100428	0.00100427	0.00100432	0.00100432	0.00100427	0.00100433	0.00100442	0.00100433	0.00100433	0.00100427	0.00100432	0.00100459	0.00100442	0.00100434	0.00100442	0.0010043	0.00100428	0.00100435	0.00100427	0.00100459	0.00100453	0.00100467	0.00100427	0.00100442
0.000635107	0.00063479	0.00956566	0.000634831	0.000634789	0.00599005	0.000634844	0.00063499	0.000634791	0.000634802	0.0753014	0.000634916	0.000634811	0.000634832	0.000634824	0.000634788	0.000634782	0.000634784	0.000634858	0.000634863	0.000634867	0.000635008	0.000634787	0.000634779	0.00063482	0.000634812	0.00063479	0.000634776	0.000634798	0.000634809	0.000634779	0.000634822	0.000634829	0.000634802	0.000634862	0.000634779	0.0006348	0.000634904	0.000634879	0.000634794	0.0371807	0.000634825	0.00063479	0.000634818	0.000634799	0.000634867	0.000634922	0.000634833	0.000634776	0.843395
0.00135245	0.00135223	0.00135225	0.0013523	0.00135228	0.00135223	0.00135235	0.00135225	0.00135234	0.00135226	0.00135232	0.00135242	0.00135239	0.0013523	0.00135249	0.00135223	0.00135223	0.00135225	0.00135232	0.00135264	0.00135235	0.0013523	0.00135266	0.00135225	0.00135233	0.760059	0.00135234	0.00135221	0.00135223	0.00135234	0.00135221	0.00135225	0.0651373	0.00135234	0.111244	0.0013522	0.00135225	0.0013525	0.00135244	0.00135223	0.00135238	0.00135235	0.00135229	0.00135226	0.00135223	0.00135238	0.00135238	0.00135231	0.00135223	0.00135232
0.00720634	0.000714893	0.000714929	0.000714976	0.000715007	0.000714892	0.00071498	0.00071489	0.00071504	0.000714926	0.000714975	0.0007151	0.000714922	0.000715054	0.000714889	0.000714888	0.000714917	0.000714922	0.000714893	0.221831	0.103468	0.000714925	0.000714924	0.000714907	0.288542	0.000714926	0.000714912	0.000714884	0.000714908	0.000714911	0.000714881	0.000714899	0.000714903	0.000714914	0.000714923	0.000714972	0.00071499	0.000714979	0.0654366	0.282058	0.000714957	0.000714926	0.000714886	0.000714977	0.000714898	0.00071497	0.000715079	0.000714936	0.000715196	0.000714938
0.000233869	0.000233809	0.000233846	0.00023384	0.000233813	0.000233808	0.000233827	0.000233815	0.000233825	0.000233836	0.000233831	0.000233861	0.000233812	0.000233826	0.000233809	0.000233806	0.000233889	0.000233812	0.00023383	0.000233846	0.947288	0.000233854	0.000233818	0.000233806	0.000233854	0.000233812	0.000233814	0.00023381	0.000233818	0.000233843	0.000233803	0.000233807	0.000233821	0.000233814	0.00023383	0.000233813	0.00023382	0.000233831	0.000233881	0.000233859	0.000233841	0.000233844	0.000233805	0.000233827	0.000233809	0.000233842	0.0414885	0.000233827	0.000233803	0.000233839
0.000497789	0.00049771	0.000497709	0.00049783	0.000497727	0.000497704	0.000497748	0.000497727	0.000497706	0.000497776	0.000497765	0.882081	0.000497726	0.000497815	0.000497754	0.0004977	0.000497713	0.000497715	0.00049773	0.000497775	0.078604	0.000497787	0.000497706	0.000497712	0.000497738	0.000497724	0.000497701	0.0004977	0.000497753	0.00049776	0.0004977	0.00049771	0.000497716	0.000497729	0.00049773	0.000497716	0.000497726	0.000497747	0.000497824	0.00049772	0.000497808	0.000497714	0.000497701	0.000497728	0.000497715	0.0159211	0.000497831	0.000497724	0.000497701	0.000497746
0.00119351	0.00119321	0.00119334	0.00119337	0.00119323	0.00119323	0.00119342	0.00119507	0.0134677	0.00119361	0.00119345	0.00119608	0.00119333	0.00119329	0.00119336	0.00119331	0.00119343	0.00119321	0.00119346	0.00119333	0.0011933	0.00119354	0.00119323	0.00119325	0.00119332	0.00119325	0.00119351	0.00119322	0.00119326	0.138716	0.00119321	0.00119351	0.0011933	0.00119324	0.00119327	0.0011932	0.0011933	0.00119343	0.063704	0.00119322	0.00119356	0.00119322	0.00119323	0.00119335	0.0011932	0.729215	0.00119344	0.00119328	0.0011932	0.00119356
0.000608628	0.000608628	0.000608584	0.193057	0.000608583	0.000608581	0.000608678	0.000608585	0.0834441	0.000608641	0.000608643	0.0853277	0.000608622	0.000608618	0.000608596	0.000608588	0.000608618	0.000608648	0.000608602	0.0006087	0.000608724	0.000608709	0.000608741	0.00060859	0.000608769	0.000608609	0.000608596	0.000608563	0.000608745	0.000608682	0.00060857	0.000608582	0.000608687	0.000608649	0.000608638	0.000608563	0.315868	0.000608685	0.000608748	0.000608606	0.000608639	0.000608619	0.000608575	0.000608632	0.000608567	0.000608635	0.294915	0.000608624	0.000608587	0.000608648
0.00333693	0.00333684	0.003337	0.00333681	0.00333678	0.0033367	0.00333685	0.00333852	0.00333664	0.00333678	0.00333698	0.836492	0.00333694	0.00333678	0.00333665	0.00333668	0.00333698	0.00333686	0.00333722	0.00333689	0.00333718	0.00333677	0.00333662	0.0033368	0.00333715	0.00333684	0.00333733	0.00333658	0.00333667	0.00333696	0.0033366	0.00333676	0.00333675	0.00333672	0.00333699	0.00333666	0.00333668	0.00333683	0.00333681	0.00333668	0.0033369	0.00333686	0.00333706	0.00333676	0.00333735	0.00333725	0.00333692	0.00333687	0.00333667	0.00333686
0.0298768	0.000830908	0.000830899	0.000830822	0.000830725	0.000830712	0.157858	0.000830685	0.00083078	0.000830737	0.000830813	0.000830937	0.000830852	0.000830808	0.000830972	0.000830689	0.000830708	0.000830711	0.000830743	0.362706	0.000830806	0.000830792	0.000830774	0.000830706	0.000830871	0.000830757	0.00083074	0.000830685	0.0008308	0.000830784	0.00083069	0.000830742	0.000830769	0.00083076	0.000830843	0.000830813	0.000830721	0.000830857	0.147447	0.000830764	0.000830817	0.000830885	0.000830714	0.000830791	0.000830702	0.000830957	0.264726	0.000830789	0.000830678	0.000830852
0.0296282	0.00271953	0.00271957	0.00272121	0.00272091	0.0560285	0.00271971	0.00271947	0.0027197	0.0027199	0.00271971	0.0027197	0.00271957	0.00271961	0.00271952	0.00271949	0.00271968	0.032201	0.00271948	0.00271989	0.00271969	0.00271968	0.0027205	0.00271982	0.621385	0.00272012	0.00271954	0.00271962	0.00271945	0.00272064	0.00271943	0.00271954	0.00271979	0.00271957	0.00271988	0.0377793	0.00271951	0.00271988	0.00271968	0.0426546	0.00271963	0.00271963	0.00271947	0.00272017	0.00271954	0.00271979	0.00271985	0.0633737	0.00271944	0.00271956
0.00102226	0.0010222	0.00102227	0.00102228	0.00102224	0.00102223	0.00102223	0.00102229	0.00102228	0.00102234	0.00102231	0.00102225	0.00102223	0.00102227	0.00102221	0.00102221	0.134843	0.00102225	0.00102231	0.00102223	0.816089	0.00102233	0.00102223	0.00102221	0.00102223	0.00102223	0.00102226	0.0010222	0.00102236	0.00102251	0.0010222	0.00102222	0.00102233	0.00102224	0.00102224	0.00102219	0.00102222	0.00102224	0.00102222	0.00102222	0.00102227	0.00102246	0.00102221	0.00102233	0.00102228	0.00102231	0.00102226	0.00102224	0.0010222	0.00102223
0.00127282	0.00127256	0.00127268	0.00127261	0.00127256	0.00127268	0.00127284	0.00127259	0.0012726	0.00127261	0.00127269	0.120057	0.00127275	0.0012729	0.00127281	0.00127255	0.00127254	0.00127256	0.00127269	0.0445712	0.00127259	0.00127281	0.00127276	0.0209562	0.00127259	0.00127267	0.00127338	0.00127261	0.00127255	0.00127287	0.00127261	0.00127261	0.00127274	0.00127279	0.00127286	0.00127252	0.0012726	0.180479	0.0608532	0.00127267	0.162087	0.00127266	0.00127281	0.0012726	0.00127256	0.0012728	0.00127283	0.356271	0.00127254	0.00127292
0.00476482	0.00476457	0.00476468	0.00476529	0.00476494	0.112445	0.00476517	0.00476454	0.00476462	0.00476497	0.00476476	0.00476482	0.00476482	0.00476486	0.00476462	0.00476454	0.00476497	0.00476466	0.00476461	0.179068	0.0047649	0.00476468	0.00476469	0.062868	0.426431	0.0047648	0.00476488	0.00476459	0.00476515	0.00476518	0.00476473	0.00476464	0.00476477	0.00476478	0.00476533	0.00476452	0.00476459	0.00476474	0.00476553	0.00476523	0.00476471	0.00476596	0.00476482	0.00476512	0.00476514	0.00476576	0.00476525	0.00476693	0.00476465	0.00476465
0.000583026	0.000582943	0.000582966	0.000583067	0.00058297	0.000582948	0.000583071	0.000582984	0.000583051	0.000582978	0.00058304	0.268865	0.000583018	0.0194351	0.000582975	0.000582956	0.000582948	0.00058302	0.000582975	0.000583156	0.000583053	0.000583059	0.000583013	0.000582971	0.000583148	0.000582995	0.000582963	0.000582928	0.000583002	0.000582978	0.000582932	0.000582961	0.000583131	0.000582969	0.000583068	0.000582929	0.00058303	0.000583059	0.0005831	0.0115332	0.0623711	0.000583024	0.000582964	0.000583013	0.000582947	0.0753667	0.497469	0.0398907	0.000582934	0.000583027
0.00384692	0.00384671	0.00384677	0.00384719	0.00384683	0.00384668	0.00384692	0.00384718	0.00384674	0.00384688	0.00384691	0.811503	0.00384675	0.00384685	0.00384668	0.00384666	0.00384668	0.00384687	0.00384691	0.00384723	0.00384885	0.00384678	0.00384676	0.00384673	0.00384693	0.00384675	0.0038467	0.00384665	0.00384673	0.00384711	0.00384668	0.00384669	0.00384677	0.00384677	0.00384677	0.00384665	0.00384673	0.00384699	0.00384691	0.00384675	0.00384736	0.00384684	0.00384666	0.00384685	0.00384665	0.00384738	0.00384709	0.00384683	0.00384665	0.00384683
0.000346445	0.000346523	0.013127	0.0503819	0.0225769	0.000346376	0.000346454	0.000346383	0.000346457	0.000346432	0.000346455	0.000346461	0.0357854	0.000346412	0.0347078	0.000346374	0.000346389	0.000346399	0.0235555	0.258567	0.000346416	0.0416888	0.000346448	0.000346376	0.0304113	0.000346419	0.000346394	0.000346382	0.000346443	0.000346427	0.000346369	0.000346406	0.000346408	0.000346436	0.000346416	0.000346485	0.000346404	0.20031	0.000346429	0.000346494	0.0592839	0.000346422	0.000346398	0.000346451	0.000346379	0.000346445	0.143738	0.000346449	0.00034637	0.0730485
0.000577342	0.000577301	0.00057731	0.000577413	0.000577352	0.0005773	0.0005774	0.000577435	0.000577309	0.000577352	0.105106	0.000577482	0.000577351	0.000577365	0.000577334	0.000577295	0.00057731	0.000577342	0.000577315	0.000577404	0.000577548	0.000577347	0.000577308	0.000577321	0.0283287	0.000577338	0.000577325	0.000577298	0.00057732	0.000577342	0.000577301	0.000577314	0.598229	0.000577324	0.000577327	0.000577304	0.000577328	0.000577352	0.000577344	0.000577341	0.000577359	0.241778	0.000577309	0.000577415	0.000577467	0.000577362	0.000577394	0.00057737	0.000577296	0.000577355
0.0111263	0.000215391	0.00021547	0.000215427	0.0002154	0.00804411	0.000215414	0.000215417	0.000215399	0.0708096	0.0292395	0.0522694	0.694256	0.00021542	0.000215411	0.000215385	0.00021539	0.000215406	0.000215424	0.000215423	0.0577821	0.000215415	0.000215398	0.000215391	0.00021542	0.000215408	0.00021541	0.000215391	0.000215409	0.000215417	0.000215386	0.000215391	0.000215415	0.000215403	0.000215415	0.000215393	0.000215396	0.000215418	0.0125262	0.0551155	0.000215439	0.000215424	0.000215395	0.000215417	0.000215408	0.000215434	0.000215433	0.000215416	0.00021539	0.000215428
0.000575267	0.00057511	0.00057522	0.000575146	0.000575113	0.000575107	0.000575134	0.000575129	0.000575142	0.000575191	0.000575147	0.00057519	0.000575117	0.000575144	0.000575103	0.000575106	0.0484914	0.000575112	0.000575161	0.00057516	0.923902	0.000575182	0.000575115	0.000575099	0.000575133	0.000575115	0.000575134	0.000575137	0.00057516	0.0005752	0.000575095	0.000575103	0.000575135	0.000575123	0.000575152	0.000575098	0.000575113	0.000575155	0.00057518	0.000575114	0.000575177	0.000575196	0.000575101	0.000575136	0.000575118	0.000575183	0.000575225	0.000575145	0.000575095	0.000575165
0.0034529	0.00345266	0.00345274	0.00345316	0.00345291	0.00345264	0.00345283	0.00345311	0.00345272	0.00345293	0.00345286	0.830812	0.0034527	0.00345281	0.00345265	0.00345262	0.00345264	0.00345285	0.00345283	0.00345307	0.00345387	0.00345275	0.00345271	0.00345268	0.00345283	0.00345273	0.00345266	0.00345261	0.0034527	0.00345307	0.00345264	0.00345266	0.00345274	0.00345273	0.00345272	0.00345261	0.00345269	0.00345292	0.00345281	0.00345269	0.00345353	0.0034528	0.00345265	0.0034528	0.00345265	0.00345335	0.00345298	0.00345282	0.00345261	0.00345278
0.000251625	0.000251557	0.000251621	0.0391232	0.000251571	0.00289404	0.000251604	0.000251549	0.000251554	0.000251581	0.0933086	0.000251591	0.000251592	0.000251585	0.00025156	0.000251551	0.000251588	0.000251571	0.0472662	0.000251571	0.0241922	0.347726	0.00025159	0.000251587	0.000251566	0.000251603	0.0066278	0.000251542	0.000251551	0.000251564	0.000251557	0.000251639	0.000251627	0.000251578	0.000251729	0.000251539	0.000251639	0.000251621	0.000251582	0.000251616	0.0128582	0.000251572	0.000251639	0.000251613	0.00025163	0.130903	0.285038	0.000251691	0.00025154	0.00025162
0.000122826	0.0001228	0.00012282	0.0562382	0.000122809	0.000122805	0.16895	0.000122807	0.000122813	0.000122829	0.0937575	0.12661	0.000122827	0.00012281	0.000122823	0.000122803	0.000122815	0.000122804	0.000122818	0.000122827	0.000122822	0.000122826	0.000122813	0.000122808	0.000122839	0.000122854	0.00012282	0.0001228	0.000122806	0.000122816	0.000122801	0.000122808	0.000122831	0.000122823	0.000122817	0.000122799	0.00667389	0.000122825	0.000122832	0.000122827	0.239027	0.00279015	0.000122913	0.000122823	0.000122822	0.0687053	0.232212	0.000122827	0.000122801	0.000122829
0.000233869	0.000233809	0.000233846	0.00023384	0.000233813	0.000233808	0.000233827	0.000233815	0.000233825	0.000233836	0.000233831	0.000233861	0.000233812	0.000233826	0.000233809	0.000233806	0.000233889	0.000233812	0.00023383	0.000233846	0.947269	0.000233854	0.000233818	0.000233806	0.000233855	0.000233812	0.000233814	0.00023381	0.000233818	0.000233843	0.000233803	0.000233807	0.000233821	0.000233814	0.00023383	0.000233813	0.00023382	0.000233831	0.000233881	0.000233859	0.000233841	0.000233844	0.000233805	0.000233827	0.000233809	0.000233842	0.0415072	0.000233828	0.000233803	0.000233839
0.000454754	0.000454677	0.000454681	0.000454818	0.0004547	0.000454683	0.000454724	0.000454693	0.000454681	0.000454745	0.000454749	0.808929	0.000454708	0.000454776	0.000454718	0.000454698	0.000454685	0.000454697	0.000454696	0.000454781	0.169244	0.000454741	0.000454701	0.000454687	0.000454717	0.00045471	0.000454681	0.000454669	0.00045474	0.000454774	0.000454675	0.000454684	0.000454699	0.000454709	0.000454708	0.000454684	0.000454704	0.000454741	0.00045478	0.000454702	0.000454768	0.000454695	0.000454674	0.000454722	0.000454686	0.000454939	0.000454791	0.000454698	0.000454672	0.000454718
0.000666829	0.000666789	0.000666802	0.000666849	0.000666803	0.000666788	0.000666845	0.000666875	0.000666796	0.000666803	0.000666834	0.938368	0.000666793	0.000666806	0.000666791	0.000666784	0.000666843	0.000666818	0.000666823	0.000666873	0.0296249	0.000666811	0.000666799	0.000666784	0.000666838	0.000666801	0.000666846	0.000666778	0.00066679	0.000666844	0.00066678	0.00066679	0.000666803	0.000666811	0.000666823	0.000666778	0.000666808	0.000666852	0.000666851	0.000666808	0.000666874	0.000666845	0.000666798	0.000666821	0.000666788	0.00066687	0.000666883	0.000666858	0.000666778	0.000666864
0.000212154	0.000212112	0.000212157	0.000212161	0.000212118	0.000212113	0.00021217	0.000212266	0.000212128	0.000212139	0.0998799	0.000212155	0.627892	0.000212131	0.000212155	0.000212127	0.000212116	0.000212117	0.00021213	0.0152954	0.000212145	0.000212125	0.000212188	0.0155936	0.0287012	0.000212128	0.000212128	0.000212109	0.000212119	0.000212134	0.000212107	0.000212113	0.000212132	0.000212129	0.000212136	0.000212114	0.000212167	0.000212166	0.000212148	0.000212162	0.000212153	0.000212132	0.000212135	0.000212167	0.000212119	0.000212148	0.203303	0.000212153	0.000212107	0.000212157
0.00100239	0.00100227	0.00100266	0.00100239	0.00100228	0.00100231	0.00100248	0.0121224	0.0574542	0.00100235	0.00100237	0.00100237	0.0653393	0.0395982	0.00100249	0.00100229	0.00100229	0.00100231	0.00100242	0.00100235	0.00100246	0.0154604	0.0866448	0.0010023	0.00100233	0.00100235	0.0010024	0.0010023	0.00100242	0.00100231	0.00100231	0.00100242	0.00100267	0.00100253	0.0262822	0.00100224	0.00100238	0.629405	0.00100236	0.00100229	0.00100244	0.00100243	0.0171296	0.00100236	0.00100238	0.00100236	0.00100244	0.0104687	0.00100226	0.00100263
0.00196118	0.00196109	0.00196111	0.0019613	0.00196116	0.00196109	0.00196119	0.00196129	0.0019611	0.00196115	0.00196123	0.721028	0.00196111	0.00196117	0.00196109	0.00196108	0.00196109	0.00196115	0.00196118	0.00196131	0.00196147	0.00196122	0.00196112	0.00196109	0.00196126	0.00196112	0.00196109	0.00196107	0.0019611	0.00196124	0.00196108	0.00196109	0.00196113	0.00196112	0.00196114	0.00196108	0.00196112	0.00196122	0.0019612	0.00196114	0.0019615	0.00196116	0.00196108	0.00196119	0.00196109	0.184836	0.0019613	0.00196115	0.00196107	0.00196116
0.000296224	0.000296196	0.000296265	0.0943579	0.00029621	0.000296194	0.345021	0.000296189	0.000296296	0.000296219	0.000296257	0.000296332	0.000296201	0.000296212	0.000296198	0.000296187	0.000296246	0.000296233	0.000296217	0.0655899	0.451073	0.000296232	0.000296201	0.000296196	0.000296241	0.000296215	0.000296213	0.00452193	0.000296209	0.00398756	0.000296191	0.000296197	0.000296251	0.000296234	0.000296207	0.000296245	0.0227115	0.000296228	0.000296243	0.000296215	0.000296232	0.000296226	0.000296196	0.000296264	0.000296191	0.00029624	0.000296299	0.000296208	0.000296188	0.000296223
0.0011242	0.00112415	0.00112417	0.0011243	0.00112421	0.00112415	0.00112422	0.00112423	0.00112416	0.00112423	0.00112426	0.902848	0.00112417	0.0011242	0.00112416	0.00112414	0.00112415	0.00112419	0.00112418	0.00112427	0.00112438	0.00112422	0.00112416	0.00112416	0.00112424	0.00112418	0.00112415	0.00112414	0.00112416	0.00112424	0.00112415	0.00112415	0.00112418	0.00112418	0.0011242	0.00112414	0.00112418	0.00112422	0.00112422	0.00112418	0.00112438	0.00112419	0.00112415	0.00112422	0.00112416	0.0431901	0.00112429	0.0011242	0.00112414	0.0011242
0.000422626	0.000422689	0.000422599	0.367327	0.000422817	0.000422591	0.00042274	0.000422685	0.000422599	0.000422661	0.000422676	0.000422765	0.000422613	0.000422619	0.000422597	0.000422588	0.000422672	0.000422601	0.000422612	0.000422679	0.354844	0.000422646	0.000422614	0.000422588	0.116201	0.000422622	0.000422612	0.000422587	0.000422615	0.000422672	0.000422587	0.000422616	0.000422634	0.000422623	0.000422628	0.000422582	0.000422601	0.0768491	0.000422738	0.000422637	0.000422635	0.000422643	0.000422594	0.000422627	0.000422613	0.000422639	0.0657603	0.000422643	0.000422584	0.000422618
0.00037079	0.00037067	0.000370753	0.000370697	0.000370691	0.000370665	0.000370699	0.000370675	0.000370683	0.000370724	0.000370706	0.000370735	0.000370676	0.000370692	0.000370668	0.000370669	0.0603971	0.000370669	0.000370697	0.000370716	0.921809	0.000370701	0.000370679	0.000370665	0.000370774	0.000370678	0.000370685	0.000370678	0.000370696	0.000370702	0.000370659	0.000370666	0.000370693	0.00037068	0.000370719	0.000370663	0.000370672	0.000370708	0.000370765	0.000370785	0.000370713	0.000370723	0.000370667	0.000370702	0.000370665	0.00037071	0.000370764	0.000370714	0.000370659	0.000370713
0.0162511	0.000131108	0.000131123	0.000131123	0.000131113	0.000131111	0.142619	0.000131127	0.000131121	0.000131129	0.000131126	0.423682	0.000131141	0.000131135	0.016359	0.000131107	0.00013111	0.00013111	0.000131134	0.000131126	0.000131127	0.000131143	0.000131134	0.000131111	0.00013112	0.000131118	0.000131113	0.000131112	0.00013111	0.00013112	0.00013111	0.000131115	0.000131119	0.000131119	0.000131131	0.000131108	0.000131126	0.0706347	0.0304445	0.000131139	0.184549	0.000131148	0.000131121	0.000131117	0.000131111	0.0514587	0.0490748	0.00968175	0.000131107	0.00013114
0.00161568	0.00161559	0.00161558	0.00161585	0.00161581	0.00161557	0.00161586	0.0016156	0.00161562	0.00161585	0.00161619	0.00161614	0.00161562	0.00161576	0.0016156	0.00161555	0.0016156	0.00161572	0.00161562	0.00161573	0.00161604	0.00161567	0.00161559	0.0016157	0.0837259	0.00161566	0.00161563	0.00161557	0.0016156	0.00161567	0.00161555	0.00161563	0.723488	0.00161564	0.00161564	0.00161555	0.00161563	0.00161568	0.00161571	0.00161569	0.00161576	0.116847	0.00161564	0.00161585	0.00161663	0.00161575	0.00161585	0.00161592	0.00161556	0.00161564
0.000474062	0.000473993	0.000474021	0.00047403	0.000474002	0.000474115	0.000474031	0.00047402	0.000474001	0.000474001	0.000474018	0.877169	0.000473998	0.000474052	0.000473993	0.000473995	0.000474129	0.000473992	0.000474039	0.0306134	0.000474111	0.000474017	0.000473996	0.00047399	0.000474037	0.000473998	0.000474	0.000473985	0.000474069	0.000473999	0.000473985	0.000473996	0.00047401	0.000473999	0.000474098	0.000473989	0.000474004	0.000474041	0.0699383	0.000474014	0.000474041	0.000474026	0.000473997	0.000474062	0.000473999	0.000474043	0.00047409	0.000474031	0.00047411	0.000474042
0.00196118	0.00196109	0.00196111	0.0019613	0.00196116	0.00196109	0.00196119	0.00196129	0.0019611	0.00196115	0.00196123	0.721114	0.00196111	0.00196117	0.00196109	0.00196108	0.00196109	0.00196115	0.00196118	0.00196131	0.00196147	0.00196122	0.00196111	0.00196109	0.00196126	0.00196112	0.00196109	0.00196107	0.0019611	0.00196124	0.00196108	0.00196109	0.00196113	0.00196112	0.00196114	0.00196108	0.00196112	0.00196122	0.0019612	0.00196114	0.0019615	0.00196116	0.00196108	0.00196119	0.00196109	0.18475	0.0019613	0.00196115	0.00196107	0.00196116
0.00250725	0.00250699	0.00250701	0.226886	0.0025073	0.00250691	0.00250732	0.0025069	0.00250719	0.0025072	0.00250754	0.0025077	0.00250747	0.00250711	0.00250784	0.00250691	0.00250694	0.00250692	0.0467497	0.00250759	0.0025078	0.0025072	0.00250711	0.00250709	0.0025077	0.00250714	0.00250716	0.00250688	0.00250719	0.00250721	0.00250689	0.002507	0.00250708	0.00250711	0.00250712	0.178537	0.00250699	0.00250725	0.0025074	0.00250709	0.0025073	0.00250738	0.00250766	0.00250743	0.0371883	0.273638	0.00250759	0.126683	0.00250702	0.00250718
0.00192888	0.00192886	0.00192913	0.00192904	0.0228409	0.00192873	0.0019293	0.00192867	0.00192893	0.00192879	0.152583	0.00192893	0.461227	0.00192889	0.0303775	0.0228022	0.00192894	0.00192886	0.00192921	0.00192886	0.00192885	0.0489887	0.00192873	0.00192874	0.00192909	0.00192895	0.00192894	0.021865	0.00192878	0.0269755	0.00192872	0.00192927	0.00192912	0.00192894	0.0019288	0.00192867	0.00192872	0.00192908	0.00192879	0.00192936	0.0665445	0.0686371	0.0019295	0.00192917	0.00192875	0.00192899	0.00192929	0.00192889	0.00192869	0.00192903
0.000388491	0.000388395	0.000388563	0.000388412	0.000388393	0.00038839	0.00038845	0.000388426	0.00038842	0.000388528	0.000388437	0.000388472	0.000388434	0.00038852	0.000388514	0.000388409	0.000388388	0.000388388	0.000388424	0.000388427	0.000388402	0.000388443	0.000388445	0.00038839	0.000388438	0.000388416	0.000388393	0.000388456	0.000388389	0.000388401	0.000388398	0.0003884	0.000388406	0.000388452	0.000388428	0.000388382	0.000388416	0.0924952	0.000388436	0.000388406	0.000388505	0.000388438	0.000388403	0.000388414	0.000388383	0.05798	0.831269	0.000388422	0.000388385	0.0003885
0.00045689	0.000456776	0.000456818	0.000456851	0.000456784	0.000456774	0.000456806	0.000456775	0.000456817	0.00045685	0.000456802	0.000456852	0.000456778	0.00045682	0.000456776	0.00045677	0.000456934	0.000456774	0.000456812	0.000456826	0.82295	0.000456869	0.000456809	0.000456769	0.000456856	0.000456778	0.000456774	0.000456795	0.000456792	0.000456853	0.000456764	0.000456773	0.000456789	0.00045678	0.000456821	0.000456766	0.000456806	0.00045683	0.0453984	0.000456786	0.000456838	0.00045679	0.000456768	0.000456801	0.000456782	0.000456836	0.110182	0.00045681	0.000456764	0.000456847
0.000610068	0.000609987	0.000609994	0.000610101	0.000610014	0.000609987	0.000610032	0.00061002	0.000609991	0.000610033	0.00061005	0.970109	0.000610005	0.00061001	0.000610048	0.000609983	0.000609995	0.000610001	0.000610016	0.000610054	0.000610089	0.000610068	0.000609991	0.000609997	0.00061002	0.000610007	0.000609984	0.00060998	0.000610033	0.000610061	0.000609982	0.000609994	0.000610002	0.000610018	0.000610012	0.000610004	0.000610013	0.000610035	0.000610069	0.000610003	0.000610112	0.00061	0.000609982	0.000610016	0.000609993	0.000610208	0.000610105	0.000610011	0.000609981	0.00061003
0.000235519	0.000235459	0.000235496	0.000235491	0.000235464	0.000235459	0.000235479	0.000235466	0.000235476	0.000235488	0.000235482	0.000235513	0.000235463	0.000235477	0.00023546	0.000235457	0.000235542	0.000235462	0.000235478	0.000235498	0.94598	0.000235495	0.000235469	0.000235457	0.000235506	0.000235463	0.000235465	0.000235461	0.000235469	0.000235494	0.000235454	0.000235458	0.000235471	0.000235465	0.000235481	0.000235464	0.000235471	0.000235482	0.000235532	0.000235511	0.000235491	0.000235496	0.000235456	0.000235478	0.00023546	0.000235491	0.042717	0.000235479	0.000235454	0.00023549
0.00151543	0.00151538	0.0015154	0.00151553	0.00151547	0.00151537	0.00151546	0.00151553	0.0015154	0.00151549	0.00151545	0.925743	0.00151541	0.00151543	0.00151541	0.00151537	0.00151541	0.00151541	0.00151541	0.00151549	0.0015156	0.00151541	0.00151539	0.00151543	0.00151542	0.00151541	0.00151538	0.00151537	0.00151539	0.00151579	0.00151537	0.00151537	0.00151543	0.0015155	0.00151541	0.00151536	0.00151541	0.00151546	0.00151547	0.00151539	0.00151561	0.00151543	0.00151537	0.00151546	0.00151537	0.00151553	0.00151551	0.00151544	0.00151537	0.00151542
0.00024777	0.000247708	0.000247749	0.00024774	0.000247712	0.000247708	0.000247728	0.000247715	0.000247726	0.000247738	0.000247732	0.000247763	0.000247712	0.000247727	0.000247708	0.000247705	0.0002478	0.000247711	0.000247728	0.000247745	0.931715	0.000247746	0.000247718	0.000247704	0.000247758	0.000247711	0.000247714	0.00024771	0.000247718	0.000247746	0.000247701	0.000247706	0.000247721	0.000247714	0.00024773	0.00024771	0.00024772	0.000247732	0.0147257	0.000247763	0.000247741	0.000247748	0.000247704	0.000247728	0.000247708	0.000247742	0.0419163	0.000247728	0.000247702	0.00024774
0.000125402	0.000125393	0.000125395	0.000125428	0.000125418	0.000125409	0.0974043	0.00012539	0.000125409	0.000125418	0.0699065	0.00012542	0.265606	0.00733781	0.0961632	0.000125387	0.000125394	0.000125395	0.000125409	0.000125432	0.000125406	0.000125415	0.000125397	0.000125397	0.000125411	0.00739255	0.00012541	0.000125391	0.000125393	0.000125402	0.000125498	0.00478697	0.000125405	0.0189763	0.0107771	0.000125384	0.000125394	0.0277646	0.000125406	0.000125421	0.360074	0.000125409	0.000125425	0.00012541	0.000125406	0.000125408	0.000125423	0.000125406	0.00156688	0.0276041
0.00177152	0.00177117	0.00177114	0.00177139	0.00177134	0.00177115	0.00177151	0.00177112	0.00177116	0.00177128	0.00177148	0.00177145	0.00177134	0.0325311	0.00177164	0.00177113	0.00177125	0.00177118	0.00177123	0.00177136	0.00177121	0.0017712	0.0017711	0.00177116	0.00177158	0.326958	0.00177115	0.00177117	0.00177152	0.00177118	0.00177113	0.00177133	0.00177117	0.00177126	0.00177133	0.00177111	0.00177116	0.00177131	0.0363189	0.275441	0.00177138	0.00177123	0.00177114	0.00177123	0.249044	0.00177151	0.00177145	0.00177125	0.00177114	0.0017713
0.000559232	0.000559039	0.000559151	0.000559133	0.000559046	0.000559038	0.000559061	0.000559074	0.000559055	0.00055913	0.000559069	0.000559111	0.000559039	0.000559074	0.00055903	0.000559033	0.04175	0.000559036	0.000559093	0.000559116	0.826679	0.000559122	0.000559071	0.000559029	0.000559063	0.000559038	0.000559053	0.000559067	0.00055909	0.000559148	0.000559022	0.00055903	0.00055906	0.000559043	0.000559084	0.000559041	0.000559047	0.000559089	0.105294	0.000559039	0.000559102	0.000559126	0.000559028	0.000559066	0.000559047	0.00055911	0.000559181	0.000559079	0.000559022	0.000559099
0.00131359	0.00131333	0.00131345	0.00131361	0.00131343	0.00131333	0.00131364	0.0013134	0.00131337	0.00131345	0.236762	0.295397	0.00131353	0.0013134	0.00131342	0.00131333	0.00131332	0.00131342	0.00131364	0.0013136	0.00131352	0.00131346	0.00131332	0.00131335	0.00131377	0.00131347	0.0013136	0.00131328	0.00131335	0.0013136	0.0013133	0.00131337	0.00131339	0.00131347	0.00131342	0.00131336	0.00131338	0.00131348	0.00131362	0.00131339	0.00131368	0.00131352	0.0013134	0.00131348	0.00131341	0.00131364	0.406108	0.00131364	0.00131331	0.00131356
0.00185348	0.00185338	0.0018534	0.00185359	0.00185348	0.00185338	0.00185346	0.00185357	0.00185339	0.00185347	0.00185351	0.723556	0.0018534	0.00185346	0.00185338	0.00185336	0.00185337	0.00185344	0.00185346	0.00185357	0.00185372	0.0018535	0.0018534	0.00185338	0.00185353	0.00185341	0.00185338	0.00185336	0.00185339	0.00185353	0.00185337	0.00185338	0.00185342	0.00185341	0.00185342	0.00185336	0.0018534	0.0018535	0.00185347	0.00185342	0.00185382	0.00185345	0.00185337	0.00185347	0.00185338	0.187478	0.00185357	0.00185344	0.00185336	0.00185345
0.00029626	0.00354101	0.027734	0.000296232	0.000296351	0.000296203	0.836955	0.000296194	0.000296233	0.00029623	0.00029624	0.000296245	0.000296256	0.000296311	0.000296281	0.000296205	0.00029622	0.000296212	0.000296249	0.00939307	0.000296222	0.00429893	0.000296241	0.000296214	0.0346127	0.000296243	0.000296268	0.000296198	0.000296222	0.000296215	0.00029621	0.000296214	0.00029624	0.000296231	0.000296229	0.000296201	0.000296221	0.000296243	0.000296238	0.0707268	0.000296228	0.000296231	0.000296222	0.000296342	0.000296241	0.000296226	0.000296253	0.000296269	0.000296198	0.000296244
0.00486049	0.000111474	0.000111489	0.000111509	0.000111494	0.000111481	0.118823	0.000111606	0.000111497	0.000111486	0.028001	0.000111494	0.174559	0.000111479	0.404075	0.000111481	0.000111482	0.000111477	0.000111495	0.0719208	0.000111489	0.00011151	0.000111484	0.000111501	0.00630306	0.000111487	0.000111494	0.000111474	0.000111477	0.000111492	0.000111477	0.000111514	0.000111512	0.000111501	0.000111504	0.000111496	0.000111507	0.000111494	0.166991	0.000111491	0.000111504	0.000111493	0.000111484	0.000111505	0.000111523	0.000111499	0.000111495	0.000111495	0.00011151	0.0198947
0.00435995	0.00436313	0.00435985	0.00436054	0.00436227	0.00435982	0.00436165	0.00436001	0.00436057	0.00435997	0.00436017	0.00436089	0.00435992	0.00435993	0.00435976	0.00435977	0.00436083	0.00436005	0.0043599	0.235264	0.00436105	0.00435983	0.00435985	0.00436002	0.47183	0.0043601	0.00435984	0.00435977	0.00436103	0.00435995	0.00435976	0.00435987	0.00435992	0.00436002	0.00436015	0.00435976	0.00435982	0.00436003	0.00436019	0.00436037	0.00436	0.00436011	0.00435979	0.00436012	0.00435989	0.00436013	0.00436052	0.00436159	0.0879728	0.00435993
0.00129078	0.00129061	0.00129073	0.0790815	0.00129082	0.00129067	0.00129074	0.00129054	0.00129077	0.00129077	0.00129087	0.00129074	0.00129074	0.00129067	0.00129108	0.00129061	0.00129071	0.00129057	0.04609	0.00129094	0.00129089	0.00129076	0.00129189	0.00129059	0.00129094	0.0012908	0.00129061	0.00129055	0.00129112	0.00129074	0.00129057	0.0012906	0.0012907	0.00129062	0.00129072	0.117884	0.00129064	0.00129089	0.00129077	0.00129068	0.00129077	0.00129065	0.00129082	0.00129092	0.0479693	0.301782	0.00129082	0.350399	0.00129058	0.00129077
0.000497793	0.00049771	0.000497709	0.000497834	0.000497728	0.000497704	0.000497748	0.000497726	0.000497706	0.000497777	0.000497768	0.897633	0.000497726	0.000497816	0.000497754	0.0004977	0.000497712	0.000497715	0.000497733	0.000497774	0.0784748	0.00049779	0.000497706	0.000497712	0.000497739	0.000497725	0.000497701	0.000497699	0.000497767	0.00049776	0.0004977	0.00049771	0.000497716	0.000497728	0.00049773	0.000497716	0.000497726	0.000497747	0.000497824	0.00049772	0.00049781	0.000497714	0.000497701	0.000497729	0.000497716	0.000498106	0.000497832	0.000497724	0.000497701	0.000497747
0.00070774	0.000707608	0.000707652	0.000707766	0.000707627	0.000707609	0.000707765	0.000707635	0.000707649	0.000707671	0.0691891	0.217596	0.000707769	0.000707682	0.000707688	0.000707599	0.000707613	0.000707667	0.000707671	0.000707692	0.000707692	0.00070777	0.000707628	0.000707633	0.000707766	0.000707648	0.000707644	0.000707604	0.000707619	0.000707658	0.000707603	0.000707626	0.000707733	0.000707668	0.000707663	0.000707595	0.000707633	0.000707786	0.000708269	0.227226	0.000707766	0.000707707	0.000707625	0.000707902	0.000707605	0.000707733	0.00070785	0.453435	0.0007076	0.000707722
0.000483261	0.000483227	0.000483238	0.000483288	0.000483237	0.000483229	0.00048327	0.000483237	0.000483222	0.000483247	0.000483337	0.000483315	0.000483239	0.000483249	0.000483238	0.00048322	0.000483225	0.000483226	0.00048325	0.000483265	0.000483293	0.000483244	0.000483221	0.000483237	0.0247894	0.00048324	0.00048322	0.000483218	0.000483228	0.000483253	0.000483221	0.000483227	0.00048323	0.000483231	0.000483234	0.000483217	0.000483231	0.000483304	0.000483266	0.000483249	0.000483258	0.000483231	0.000483223	0.000483258	0.000483224	0.952015	0.000483424	0.000483257	0.000483218	0.000483261
0.00102254	0.00102237	0.00102244	0.0860699	0.00102251	0.00102236	0.00102257	0.00102234	0.00102246	0.00102259	0.286332	0.00102258	0.00102258	0.00102246	0.00102255	0.00102236	0.00102237	0.00102239	0.00102275	0.00102259	0.00102256	0.0730948	0.0247738	0.00102244	0.0548616	0.00102283	0.00102254	0.00102236	0.00102246	0.00102246	0.00102243	0.00102244	0.00102249	0.00102248	0.00102251	0.0773274	0.00102242	0.00102265	0.00102253	0.0010225	0.00102261	0.00102247	0.0010227	0.032321	0.0433966	0.150975	0.00102264	0.129948	0.00102236	0.00102271
0.000595457	0.00059543	0.000595446	0.000595525	0.00059545	0.000595437	0.000595507	0.000595453	0.000595426	0.000595457	0.000595508	0.000595525	0.000595446	0.000595455	0.000595447	0.000595423	0.000595432	0.000595432	0.000595457	0.000595499	0.000595496	0.000595448	0.000595424	0.000595533	0.000595644	0.000595447	0.000595426	0.000595422	0.000595435	0.000595465	0.000595427	0.000595431	0.000595435	0.000595436	0.000595443	0.000595421	0.000595431	0.000595454	0.000595494	0.000595497	0.000595469	0.000595439	0.000595429	0.000595468	0.000595431	0.970822	0.000595527	0.000595499	0.000595431	0.000595469
0.00186207	0.00186149	0.00186171	0.00186168	0.00186153	0.00186153	0.00186191	0.00186144	0.00186175	0.00186171	0.00186181	0.00186202	0.327008	0.00186171	0.00186205	0.00186147	0.00186152	0.00186148	0.00186159	0.00186215	0.00186179	0.00186187	0.0018626	0.00186149	0.0018619	0.00186184	0.0018615	0.00186146	0.0018616	0.00186157	0.00186149	0.00186157	0.00186175	0.458042	0.00186181	0.00186148	0.00186153	0.00186197	0.00186226	0.00186154	0.00186191	0.00186159	0.0544226	0.0018617	0.00186154	0.00186181	0.001862	0.0292428	0.00186155	0.0475067
0.0133311	0.000320642	0.000320655	0.000320694	0.000320689	0.000320628	0.173109	0.000320646	0.000320684	0.000320728	0.275576	0.000320706	0.259506	0.000320672	0.0936744	0.00032063	0.000320639	0.000320638	0.000320666	0.0277185	0.000320662	0.000320675	0.000320653	0.000320645	0.000320693	0.000320669	0.000320892	0.000320632	0.000320643	0.000320646	0.000320632	0.000320718	0.000320676	0.000320698	0.000320746	0.000320651	0.00032065	0.0670737	0.000320718	0.000320643	0.0765422	0.000320694	0.000320708	0.000320663	0.000320643	0.000320675	0.000320694	0.000320699	0.000320636	0.000320711
0.000694847	0.000694735	0.000694742	0.000694863	0.000694761	0.000694735	0.000694792	0.000694769	0.000694739	0.000694815	0.000694799	0.965955	0.000694777	0.00069476	0.000694826	0.00069473	0.000694744	0.000694749	0.000694767	0.000694821	0.00069486	0.000694835	0.00069474	0.000694746	0.000694765	0.000694763	0.00069473	0.000694729	0.000694793	0.000694818	0.000694728	0.000694746	0.000694749	0.000694774	0.000694762	0.000694757	0.000694769	0.000694795	0.000694847	0.000694753	0.000694871	0.000694747	0.000694731	0.000694763	0.000694738	0.000694872	0.000695279	0.000694763	0.000694731	0.000694793
0.00400078	0.00400057	0.00400061	0.00400107	0.0040007	0.00400056	0.00400081	0.00400109	0.00400061	0.00400074	0.0040008	0.803955	0.00400063	0.00400074	0.00400055	0.00400053	0.00400055	0.00400071	0.00400074	0.00400115	0.00401073	0.00400061	0.00400063	0.00400059	0.00400081	0.00400062	0.00400056	0.00400051	0.00400058	0.00400088	0.00400054	0.00400056	0.00400065	0.00400065	0.00400065	0.00400052	0.0040006	0.00400088	0.0040008	0.00400063	0.00400124	0.00400071	0.00400053	0.00400074	0.00400053	0.00400104	0.004001	0.00400068	0.00400051	0.0040007
0.000451716	0.000451604	0.000451622	0.000451717	0.000451609	0.000451603	0.000451698	0.000451623	0.000451864	0.000451673	0.000451714	0.206909	0.000451644	0.000451651	0.000451605	0.000451595	0.000451644	0.000451635	0.00045165	0.000451705	0.000451826	0.0004517	0.000451637	0.000451637	0.00045164	0.000451613	0.00045165	0.000451742	0.0055811	0.000451673	0.000451616	0.000451605	0.000451728	0.000451626	0.000451651	0.000451591	0.000451651	0.000451714	0.611466	0.000451609	0.000451686	0.000451693	0.000451642	0.0108282	0.000451596	0.000451753	0.144891	0.000451646	0.000451596	0.00045166
0.000197721	0.000197667	0.00019769	0.000197699	0.000197703	0.000197668	0.723445	0.000197687	0.000197692	0.000197708	0.0376255	0.000197707	0.128148	0.000197724	0.00019771	0.000197669	0.0001977	0.000197675	0.000197712	0.000197702	0.000197702	0.000197704	0.0001977	0.00241245	0.0286814	0.00568452	0.000197708	0.000197665	0.000197673	0.000197688	0.000197666	0.000197672	0.000197757	0.000197699	0.000197701	0.00019767	0.000197728	0.000197714	0.000197698	0.000197683	0.00019771	0.00649037	0.000197678	0.00019772	0.0018836	0.0510557	0.000197706	0.000197689	0.000197665	0.00666509
0.000237942	0.0203307	0.000237926	0.00023795	0.000237934	0.000237919	0.129176	0.000237921	0.000237977	0.000237981	0.00023798	0.000237959	0.259967	0.000237937	0.130555	0.000237915	0.00217203	0.000237935	0.000237933	0.020929	0.000237959	0.000237929	0.000237949	0.000237937	0.0125042	0.000238011	0.000237938	0.000237937	0.000237915	0.000237962	0.0128485	0.000237954	0.00023796	0.0117874	0.0308206	0.000237913	0.000237921	0.0203652	0.000237977	0.000238014	0.000237949	0.000237952	0.000238016	0.000237961	0.000237923	0.00023794	0.000237959	0.000237951	0.00023796	0.339503
0.000885511	0.000885356	0.000885367	0.000885547	0.000885397	0.000885355	0.000885422	0.000885414	0.000885362	0.000885426	0.000885435	0.956615	0.000885387	0.000885386	0.000885479	0.00088535	0.000885373	0.000885378	0.000885407	0.000885455	0.000885497	0.000885497	0.000885361	0.000885374	0.000885387	0.000885385	0.000885349	0.000885343	0.000885461	0.000885487	0.000885348	0.000885371	0.000885375	0.000885412	0.000885388	0.000885396	0.000885399	0.000885433	0.000885505	0.000885376	0.000885544	0.00088537	0.000885347	0.00088539	0.000885364	0.00088555	0.000885559	0.000885393	0.000885345	0.000885424
0.000421598	0.000421534	0.000421551	0.0370502	0.000421557	0.000421534	0.019562	0.000421536	0.0663767	0.000421652	0.000421582	0.000421662	0.000421842	0.00042157	0.000421636	0.000421534	0.000421539	0.30074	0.000421557	0.000421623	0.000421675	0.000421604	0.000421568	0.00504982	0.0156975	0.000421569	0.000421556	0.000421526	0.000421544	0.000421578	0.000421547	0.000421556	0.000421581	0.000421571	0.000421608	0.000421522	0.276374	0.000421624	0.225153	0.000421552	0.000421603	0.000421566	0.00042157	0.000421581	0.000421554	0.0286175	0.000421646	0.00851508	0.000421943	0.000421774
0.00384863	0.00384773	0.00384896	0.00384845	0.00384785	0.00384853	0.00384824	0.0038477	0.00384774	0.00384822	0.00384921	0.00384838	0.00384803	0.00384794	0.00384798	0.00384795	0.00384771	0.00384784	0.00384851	0.00384953	0.0038479	0.00384827	0.0038482	0.00384781	0.583464	0.00384812	0.00384798	0.00384774	0.00384792	0.00384831	0.00384774	0.125061	0.00384821	0.00384783	0.00384819	0.00384772	0.00384785	0.00384833	0.00384816	0.00384814	0.00384896	0.00384809	0.00384776	0.00384822	0.00384773	0.110611	0.00384944	0.00384801	0.00384778	0.00384817
0.000847972	0.000847942	0.000847956	0.000848011	0.000848016	0.000847935	0.000847981	0.00084801	0.000847942	0.000847988	0.000848003	0.958449	0.000847947	0.000847972	0.000847949	0.000847931	0.000848081	0.000847969	0.000847953	0.000848001	0.000848019	0.000848003	0.000847942	0.000847949	0.000847972	0.00084796	0.000847953	0.000847929	0.000847956	0.000848073	0.000847931	0.000847934	0.000847983	0.000847989	0.00084796	0.000847929	0.000847953	0.000847979	0.000847999	0.000847946	0.000848099	0.000847994	0.000847934	0.000847987	0.000847932	0.000848335	0.000848024	0.000847991	0.00084793	0.000847973
0.000497793	0.00049771	0.000497709	0.000497834	0.000497728	0.000497704	0.000497748	0.000497726	0.000497706	0.000497777	0.000497768	0.897667	0.000497726	0.000497816	0.000497754	0.0004977	0.000497712	0.000497715	0.000497733	0.000497774	0.0784413	0.00049779	0.000497706	0.000497712	0.000497739	0.000497725	0.000497701	0.0004977	0.000497767	0.00049776	0.0004977	0.00049771	0.000497716	0.000497728	0.00049773	0.000497716	0.000497726	0.000497747	0.000497824	0.00049772	0.00049781	0.000497714	0.000497701	0.000497729	0.000497716	0.000497892	0.000497832	0.000497724	0.000497701	0.000497747
0.000415419	0.000415332	0.000415394	0.000415358	0.000415327	0.000415329	0.000415349	0.000415357	0.000415354	0.000415381	0.000415363	0.000415406	0.000415335	0.000415356	0.000415324	0.000415326	0.0276297	0.000415334	0.000415365	0.000415361	0.952433	0.000415402	0.000415337	0.000415336	0.00041535	0.000415334	0.000415343	0.00041534	0.000415356	0.000415394	0.000415318	0.000415324	0.000415357	0.000415343	0.000415356	0.00041532	0.000415333	0.000415357	0.000415386	0.000415333	0.000415377	0.000415396	0.000415323	0.000415355	0.000415336	0.000415386	0.000415412	0.000415354	0.00041532	0.000415362
0.00168704	0.00168687	0.0016869	0.0961002	0.00168719	0.00168691	0.00168706	0.00168682	0.00168691	0.00168716	0.00168717	0.00168709	0.00168704	0.00168692	0.00168716	0.00168686	0.00168691	0.00168685	0.0268163	0.00168724	0.00168731	0.00168703	0.00168689	0.0016869	0.00168735	0.00168702	0.00168694	0.00168684	0.00168731	0.00168696	0.00168685	0.00168691	0.00168692	0.0016869	0.00168698	0.112882	0.0016869	0.00168702	0.00168709	0.00168705	0.00168708	0.00168693	0.0016872	0.0711526	0.0735094	0.380849	0.0016872	0.166149	0.00168688	0.001687
0.0281371	0.000534902	0.000534949	0.000534945	0.00053491	0.000534891	0.000534953	0.000534888	0.00053491	0.00053497	0.000534965	0.000535023	0.000534907	0.000534931	0.000534896	0.000534892	0.000534972	0.000534898	0.00053494	0.000534995	0.946186	0.000534962	0.000534901	0.000534891	0.000535055	0.000534911	0.000534903	0.000534922	0.000534915	0.000534938	0.000534885	0.000534896	0.000534917	0.00053491	0.000534952	0.000534889	0.000534912	0.000534957	0.000535034	0.000535174	0.00053498	0.000534923	0.000534894	0.000534945	0.000534896	0.000534964	0.000535038	0.000534958	0.000534884	0.000534962
0.000629197	0.000629103	0.000629122	0.000629202	0.000629124	0.000629103	0.000629159	0.000629103	0.000629116	0.000629129	0.000629142	0.356621	0.000629117	0.000629126	0.000629108	0.000629097	0.000629113	0.0006291	0.000629128	0.000629317	0.000629259	0.000629118	0.000629223	0.000629097	0.000629349	0.000629118	0.000629116	0.000629088	0.000629179	0.000629114	0.000629086	0.000629103	0.000629142	0.00062912	0.0746108	0.000629108	0.000629137	0.000629225	0.539198	0.000629129	0.000629164	0.000629129	0.000629101	0.00062917	0.000629089	0.000629162	0.000629269	0.000629155	0.00062909	0.000629128
0.029082	0.000601745	0.000601815	0.000601801	0.000601741	0.0143524	0.000601774	0.000601733	0.00060175	0.0916598	0.000601838	0.000601758	0.791084	0.000601791	0.000601805	0.000601739	0.000601775	0.000601767	0.000601884	0.000601792	0.000601884	0.000601985	0.000601812	0.000601753	0.000601749	0.00060179	0.000601841	0.000601756	0.000601831	0.000601788	0.00060174	0.000601741	0.000601811	0.000601791	0.000601787	0.000601727	0.000601761	0.000601818	0.000601802	0.0467409	0.000601832	0.000601861	0.000601754	0.000601807	0.000601769	0.000601853	0.000601784	0.000601759	0.000601758	0.000601824
0.000719858	0.000719625	0.000719749	0.000719758	0.00071965	0.000719613	0.000719689	0.00071963	0.000719709	0.000719787	0.000719678	0.000719762	0.000719627	0.000719669	0.000719618	0.000719619	0.00071963	0.000719628	0.000719651	0.000719724	0.813148	0.000719683	0.000719662	0.000719615	0.0293577	0.000719642	0.000719621	0.000719681	0.00071964	0.000719712	0.000719603	0.000719617	0.000719638	0.000719637	0.000719696	0.000719611	0.000719642	0.000719704	0.12367	0.000719927	0.000719716	0.000719643	0.000719617	0.000719684	0.000719612	0.000719725	0.000719844	0.000719708	0.000719602	0.000719714
0.00114844	0.00114826	0.0011483	0.00114857	0.00114836	0.00114827	0.00114862	0.00114838	0.00114835	0.00114838	0.07433	0.333096	0.0734326	0.00114833	0.00114835	0.00114826	0.00114827	0.00114845	0.00114835	0.00114839	0.00114834	0.0011484	0.00114836	0.0248191	0.151324	0.0011484	0.0011483	0.00114827	0.00114828	0.00114845	0.00114825	0.00114828	0.00114937	0.00114836	0.00114834	0.00114825	0.0011485	0.00114849	0.00114873	0.0011484	0.00114846	0.00114832	0.00114829	0.0011488	0.00114827	0.00114841	0.132745	0.160873	0.00114825	0.00114836
0.0034487	0.00344831	0.00344859	0.00344875	0.00344848	0.00344836	0.00345797	0.00344836	0.0034486	0.0034485	0.00344854	0.00344875	0.00344851	0.00344838	0.00344842	0.00344828	0.00344827	0.00344852	0.00344839	0.00344916	0.0034485	0.00344842	0.00344838	0.00344853	0.764013	0.00344846	0.00344841	0.00344828	0.00344865	0.00344858	0.00344826	0.0034484	0.00344851	0.00344847	0.00344866	0.00344823	0.00344837	0.00344871	0.00344851	0.00344845	0.00344893	0.00344863	0.00344835	0.00344859	0.00344825	0.00344867	0.00344883	0.00344856	0.0704476	0.00344969
0.00131665	0.00131655	0.00131656	0.00131677	0.00131661	0.00131655	0.00131666	0.00131661	0.00131655	0.00131677	0.0013167	0.935486	0.00131664	0.0013166	0.0013166	0.00131653	0.00131654	0.00131659	0.00131657	0.00131674	0.00131699	0.00131662	0.00131655	0.00131655	0.00131665	0.00131661	0.00131654	0.00131654	0.00131655	0.00131665	0.00131654	0.00131655	0.00131657	0.00131658	0.00131661	0.00131653	0.00131658	0.00131664	0.00131666	0.00131659	0.00131679	0.00131658	0.00131655	0.00131662	0.00131656	0.00131675	0.00131683	0.00131661	0.00131654	0.00131663
0.000209395	0.00020934	0.000209372	0.000209367	0.000209343	0.000209339	0.000209356	0.000209345	0.000209354	0.000209369	0.00020936	0.000209385	0.000209343	0.000209356	0.00020934	0.000209338	0.000209405	0.000209342	0.000209357	0.000209373	0.933497	0.000209372	0.000209348	0.000209337	0.000209377	0.000209343	0.000209345	0.000209347	0.000209348	0.000209371	0.000209335	0.000209339	0.00020935	0.000209345	0.000209359	0.000209342	0.000209349	0.000209361	0.000209402	0.00020938	0.000209369	0.000209369	0.000209337	0.000209355	0.00020934	0.000209368	0.0564536	0.000209357	0.000209335	0.000209367
0.000680753	0.000680634	0.000680688	0.000680771	0.000680663	0.000680715	0.000680687	0.0006807	0.000680694	0.000680709	0.000680767	0.000680799	0.000680761	0.000680755	0.00068066	0.000680658	0.000681258	0.000680692	0.000680748	0.069517	0.0502412	0.000680675	0.0175532	0.000680677	0.000680753	0.000680673	0.000680711	0.000680634	0.370507	0.000680842	0.000680659	0.000680641	0.000680841	0.000680716	0.000680796	0.000680666	0.000680697	0.000680733	0.000680752	0.000680689	0.000680716	0.0771913	0.00068065	0.000680792	0.000681083	0.385038	0.000680739	0.000680677	0.000680718	0.000680738
0.000298558	0.000298524	0.0167717	0.000298621	0.000298542	0.000298536	0.117729	0.000298525	0.000298547	0.000298584	0.000298584	0.109013	0.00029861	0.000298541	0.000298559	0.000298526	0.000298541	0.000298542	0.000298544	0.000298594	0.000298589	0.000298554	0.000298567	0.000298539	0.0935858	0.00029855	0.00029853	0.0197688	0.000298532	0.000298548	0.000298518	0.000298538	0.000298538	0.000298549	0.000298559	0.000298515	0.000298535	0.00029859	0.000298563	0.000298622	0.000298575	0.000298557	0.000298535	0.000298564	0.000298531	0.000298568	0.398694	0.000298565	0.00998887	0.22191
0.00279268	0.00279253	0.00279258	0.00279281	0.00279457	0.00279249	0.0027927	0.00279251	0.0492554	0.00279311	0.00279278	0.00279293	0.00279255	0.00279279	0.00279257	0.00279249	0.0027925	0.00279263	0.00279267	0.00279263	0.00279275	0.00279269	0.00279252	0.00279259	0.816694	0.00279276	0.00279302	0.00279256	0.00279275	0.00279283	0.00279252	0.00279254	0.00279309	0.0027926	0.00279258	0.00279248	0.00279258	0.00279269	0.00279262	0.00279309	0.00279272	0.00279261	0.00279251	0.00279269	0.00279249	0.0027932	0.00279269	0.00279274	0.00279249	0.00279269
0.000497793	0.00049771	0.000497709	0.000497834	0.000497728	0.000497704	0.000497748	0.000497726	0.000497706	0.000497777	0.000497768	0.897629	0.000497726	0.000497817	0.000497754	0.0004977	0.000497713	0.000497715	0.000497733	0.000497774	0.0784789	0.00049779	0.000497706	0.000497712	0.000497739	0.000497725	0.000497701	0.0004977	0.000497767	0.00049776	0.0004977	0.00049771	0.000497716	0.000497729	0.00049773	0.000497716	0.000497726	0.000497747	0.000497824	0.00049772	0.00049781	0.000497714	0.000497701	0.000497729	0.000497716	0.000498226	0.000497832	0.000497724	0.000497701	0.000497747
0.000351032	0.000350969	0.000350975	0.000351002	0.000350972	0.000350965	0.000351001	0.000350987	0.000350988	0.000350976	0.00459897	0.846319	0.000350977	0.000351002	0.000350974	0.000350965	0.000351105	0.000350974	0.000351003	0.000351057	0.000351058	0.000351003	0.000350969	0.000350978	0.000351015	0.000350975	0.000351032	0.000350961	0.000351002	0.000350988	0.00035096	0.000350967	0.000350993	0.000350978	0.000351	0.000350976	0.000350994	0.000351017	0.132585	0.000350983	0.000351007	0.00035101	0.000350972	0.000351005	0.000350969	0.000351014	0.000351049	0.000350999	0.00035096	0.000351022
0.000888032	0.000887788	0.00088866	0.000888032	0.000887931	0.00088782	0.0544076	0.000887862	0.000887848	0.000887911	0.00088794	0.0369218	0.000887914	0.000887838	0.000888362	0.000887798	0.000887791	0.000887814	0.000887832	0.611205	0.000887882	0.000887944	0.000887922	0.000887867	0.000888056	0.0108473	0.000887859	0.000887787	0.000887801	0.000887926	0.000887783	0.000887819	0.000887859	0.000887873	0.0194678	0.028144	0.000887824	0.000888039	0.16353	0.000887906	0.000887991	0.000888002	0.000887882	0.000887916	0.000887965	0.000887976	0.0381844	0.000887939	0.000887787	0.000887897
0.0700989	0.000153938	0.000153958	0.197877	0.000153941	0.000153957	0.000153961	0.000153972	0.000153982	0.000153951	0.000153959	0.000153948	0.000153967	0.000153959	0.00015398	0.000153958	0.000153959	0.000153954	0.000153973	0.00015397	0.000153964	0.000153966	0.000153962	0.023701	0.020535	0.000153954	0.000153942	0.000153938	0.00015395	0.00299995	0.000153932	0.000153951	0.102737	0.00015396	0.000153973	0.0118732	0.101779	0.000153976	0.367507	0.000154002	0.0689227	0.00945629	0.000153935	0.00342161	0.000153931	0.000153964	0.000153959	0.000153973	0.000153931	0.0133943
0.000497793	0.00049771	0.000497709	0.000497834	0.000497728	0.000497704	0.000497748	0.000497726	0.000497706	0.000497777	0.000497768	0.897644	0.000497726	0.000497817	0.000497754	0.0004977	0.000497713	0.000497715	0.000497733	0.000497774	0.0784641	0.00049779	0.000497706	0.000497712	0.000497739	0.000497725	0.000497701	0.0004977	0.000497767	0.00049776	0.0004977	0.00049771	0.000497716	0.000497729	0.00049773	0.000497716	0.000497726	0.000497747	0.000497824	0.00049772	0.00049781	0.000497714	0.000497701	0.000497729	0.000497716	0.000497953	0.000497832	0.000497724	0.000497701	0.000497747
0.000233869	0.000233809	0.000233846	0.00023384	0.000233813	0.000233808	0.000233827	0.000233815	0.000233825	0.000233836	0.000233831	0.000233861	0.000233812	0.000233826	0.000233809	0.000233806	0.000233889	0.000233812	0.00023383	0.000233847	0.947285	0.000233854	0.000233818	0.000233806	0.000233855	0.000233812	0.000233814	0.00023381	0.000233818	0.000233843	0.000233803	0.000233807	0.000233821	0.000233814	0.00023383	0.000233813	0.00023382	0.000233831	0.000233881	0.000233859	0.000233841	0.000233844	0.000233805	0.000233827	0.000233809	0.000233842	0.0414912	0.000233828	0.000233803	0.000233839
0.000464286	0.000464242	0.000464259	0.000464334	0.000464364	0.000464256	0.000464363	0.000464264	0.000464265	0.000464322	0.221402	0.000464318	0.000464339	0.000464372	0.000464354	0.000464236	0.000464243	0.000464256	0.000464273	0.000464324	0.000464346	0.000464296	0.000464243	0.000464256	0.0280252	0.00046433	0.000464253	0.00046425	0.000464247	0.000464269	0.000464315	0.000464251	0.498648	0.000464284	0.0187218	0.000464235	0.000464259	0.000464317	0.000464296	0.000464322	0.000464297	0.0250677	0.000464248	0.000464355	0.0517194	0.000464273	0.000464316	0.136452	0.000464238	0.000464309
0.000244252	0.000244183	0.000244245	0.040225	0.000244198	0.0028077	0.000244228	0.000244176	0.000244181	0.000244209	0.0871729	0.000244216	0.000244217	0.00024421	0.000244187	0.000244178	0.000244214	0.000244197	0.0477232	0.000244198	0.0233792	0.346771	0.000244224	0.000244212	0.000244192	0.000244227	0.00666672	0.000244168	0.000244177	0.00024419	0.000244182	0.000244265	0.00024425	0.000244203	0.000244347	0.000244165	0.000244261	0.000244245	0.000244212	0.00024424	0.0119943	0.000244198	0.000244262	0.000244237	0.000244257	0.145712	0.27778	0.00024431	0.000244167	0.000244245
0.00626001	0.00626003	0.176937	0.00626111	0.00626295	0.00625984	0.00626083	0.0062607	0.00626076	0.00626072	0.00626055	0.00626098	0.260006	0.00626057	0.00626083	0.00625992	0.00625993	0.00626036	0.00626007	0.00625997	0.00626014	0.00625993	0.00626092	0.00626113	0.00626103	0.00626041	0.00626049	0.00625985	0.00626	0.00626025	0.00626016	0.00626014	0.00626034	0.00626037	0.00626044	0.00625982	0.0062599	0.00626056	0.00626099	0.00625993	0.00626114	0.00626066	0.00626036	0.00626075	0.00626068	0.00626027	0.00626029	0.268816	0.00625997	0.00626016
0.00103143	0.00103139	0.0010314	0.00103151	0.00103144	0.00103138	0.00103145	0.00103148	0.0010314	0.00103147	0.00103146	0.94946	0.0010314	0.00103142	0.0010314	0.00103138	0.0010314	0.00103141	0.0010314	0.00103146	0.00103157	0.00103143	0.00103139	0.00103141	0.00103143	0.00103141	0.00103139	0.00103138	0.00103139	0.00103158	0.00103138	0.00103139	0.00103141	0.00103145	0.00103142	0.00103138	0.00103141	0.00103144	0.00103145	0.0010314	0.0010316	0.00103142	0.00103138	0.00103144	0.00103139	0.00103151	0.00103151	0.00103143	0.00103138	0.00103143
0.000233869	0.000233809	0.000233846	0.00023384	0.000233813	0.000233808	0.000233827	0.000233815	0.000233825	0.000233836	0.000233831	0.000233861	0.000233812	0.000233826	0.000233809	0.000233806	0.000233889	0.000233812	0.00023383	0.000233846	0.947271	0.000233854	0.000233818	0.000233806	0.000233855	0.000233812	0.000233814	0.00023381	0.000233818	0.000233843	0.000233803	0.000233807	0.000233821	0.000233814	0.00023383	0.000233813	0.00023382	0.000233831	0.000233881	0.000233859	0.000233841	0.000233844	0.000233805	0.000233827	0.000233809	0.000233842	0.0415056	0.000233828	0.000233803	0.000233839
0.000497793	0.00049771	0.000497709	0.000497834	0.000497728	0.000497704	0.000497748	0.000497726	0.000497706	0.000497777	0.000497768	0.897646	0.000497726	0.000497816	0.000497754	0.0004977	0.000497712	0.000497715	0.000497733	0.000497774	0.0784627	0.00049779	0.000497706	0.000497712	0.000497739	0.000497725	0.000497701	0.0004977	0.000497767	0.00049776	0.0004977	0.00049771	0.000497716	0.000497728	0.00049773	0.000497716	0.000497726	0.000497747	0.000497824	0.00049772	0.00049781	0.000497714	0.000497701	0.000497729	0.000497716	0.000497943	0.000497832	0.000497724	0.000497701	0.000497747
0.000295164	0.000295127	0.000295132	0.000295179	0.000295135	0.000295125	0.000295153	0.000295137	0.000295126	0.000295162	0.000295161	0.553643	0.000295139	0.00029516	0.00029515	0.000295123	0.000295129	0.000295132	0.000295142	0.000295166	0.0362248	0.000295153	0.000295125	0.000295127	0.000295149	0.000295134	0.000295125	0.000295122	0.00029513	0.000295159	0.000295123	0.000295128	0.000295134	0.00029514	0.00029514	0.00029513	0.000295134	0.000295149	0.000295186	0.000295135	0.000295173	0.000295133	0.000295123	0.000295141	0.000295127	0.39626	0.000295193	0.000295141	0.000295123	0.000295151
0.000497793	0.00049771	0.000497709	0.000497834	0.000497728	0.000497704	0.000497748	0.000497726	0.000497706	0.000497777	0.000497768	0.897666	0.000497726	0.000497816	0.000497754	0.0004977	0.000497712	0.000497715	0.000497733	0.000497774	0.0784424	0.00049779	0.000497706	0.000497712	0.000497739	0.000497725	0.000497701	0.000497699	0.000497767	0.00049776	0.0004977	0.00049771	0.000497716	0.000497728	0.00049773	0.000497716	0.000497726	0.000497747	0.000497824	0.00049772	0.00049781	0.000497714	0.000497701	0.000497729	0.000497716	0.000497893	0.000497832	0.000497724	0.000497701	0.000497747
0.00097135	0.000971313	0.000971325	0.000971444	0.000971372	0.000971311	0.000971369	0.000971395	0.00097132	0.000971391	0.000971409	0.952403	0.000971328	0.000971347	0.000971328	0.000971306	0.000971326	0.00097134	0.000971335	0.000971396	0.00097148	0.00097136	0.000971318	0.000971335	0.000971374	0.000971342	0.000971313	0.000971305	0.000971319	0.000971499	0.000971307	0.000971311	0.000971343	0.000971369	0.000971347	0.000971303	0.000971331	0.000971367	0.000971366	0.000971333	0.000971494	0.000971346	0.000971309	0.00097137	0.000971319	0.000971782	0.000971419	0.00097135	0.000971306	0.000971349
0.000980599	0.000980563	0.000980575	0.000980696	0.000980624	0.000980561	0.000980621	0.000980648	0.000980571	0.000980639	0.000980662	0.951949	0.000980579	0.000980599	0.000980579	0.000980557	0.000980576	0.000980591	0.000980586	0.000980648	0.000980734	0.000980612	0.000980569	0.000980585	0.000980626	0.000980593	0.000980564	0.000980555	0.000980568	0.000980752	0.000980557	0.000980561	0.000980594	0.000980621	0.000980598	0.000980554	0.000980582	0.000980618	0.000980618	0.000980584	0.000980732	0.000980597	0.00098056	0.000980622	0.000980569	0.000982276	0.000980671	0.000980601	0.000980556	0.0009806
0.0647628	0.00026257	0.000263198	0.000262613	0.000262564	0.000262553	0.0895784	0.000262594	0.000262568	0.0230279	0.226456	0.000262583	0.0899421	0.000262583	0.000262629	0.000262561	0.000262572	0.000263193	0.000262636	0.000262589	0.000262612	0.000262635	0.000262559	0.000262564	0.000262598	0.266083	0.000262563	0.000262558	0.000262584	0.00026258	0.00026255	0.00360116	0.000262581	0.000262634	0.000262572	0.000262549	0.000262586	0.032154	0.000262588	0.00026258	0.000262669	0.000262582	0.000262594	0.000262582	0.000262571	0.000262722	0.100221	0.000262586	0.000262554	0.0936697
0.000243545	0.000243483	0.000243517	0.000243514	0.000243486	0.000243483	0.000243502	0.000243489	0.0002435	0.000243513	0.000243507	0.000243537	0.000243487	0.000243501	0.000243483	0.000243481	0.00975068	0.000243484	0.000243504	0.00024352	0.92659	0.000243521	0.000243493	0.00024348	0.000243532	0.000243486	0.000243487	0.000243485	0.000243494	0.000243517	0.000243477	0.000243481	0.000243495	0.000243488	0.000243505	0.000243485	0.000243495	0.000243507	0.0147188	0.000243536	0.000243516	0.000243515	0.000243479	0.000243503	0.000243483	0.000243516	0.03774	0.000243502	0.000243477	0.000243515
0.00050526	0.000505176	0.000505175	0.000505301	0.000505191	0.00050517	0.000505214	0.000505191	0.000505171	0.000505242	0.000505235	0.895236	0.000505192	0.000505285	0.000505221	0.000505166	0.000505178	0.00050518	0.000505199	0.000505242	0.0805136	0.000505258	0.000505172	0.000505178	0.000505205	0.00050519	0.000505166	0.000505165	0.000505234	0.000505226	0.000505166	0.000505176	0.000505181	0.000505195	0.000505196	0.000505182	0.000505193	0.000505213	0.000505294	0.000505186	0.000505274	0.00050518	0.000505166	0.000505195	0.000505181	0.000505362	0.000505302	0.000505189	0.000505166	0.000505213
0.00121336	0.00121332	0.00121338	0.00121338	0.00121337	0.00121329	0.00121344	0.00121342	0.00121342	0.00121342	0.00121342	0.810317	0.00121339	0.00121332	0.0012133	0.00121327	0.0012133	0.00121329	0.00121345	0.0012134	0.00121339	0.00121337	0.0012133	0.0012133	0.00121424	0.00121332	0.00121338	0.00121327	0.00121327	0.00121351	0.00121326	0.00121333	0.00121338	0.00121334	0.00121337	0.00121326	0.00121338	0.00121337	0.00121356	0.00121333	0.13144	0.00121332	0.00121332	0.00121338	0.00121332	0.00121355	0.00121351	0.00121364	0.00121327	0.00121341
0.0029717	0.00297148	0.00297154	0.00297174	0.00297184	0.00297144	0.00297164	0.00297145	0.00297146	0.00297205	0.00297163	0.002972	0.0029715	0.002972	0.00297153	0.00297144	0.00297145	0.00297159	0.00297163	0.00297177	0.00297169	0.00297159	0.0029715	0.00297151	0.854389	0.00297167	0.00297153	0.00297146	0.00297191	0.00297178	0.00297148	0.00297147	0.00297275	0.00297156	0.00297167	0.00297142	0.00297157	0.00297162	0.00297164	0.00297206	0.00297167	0.00297166	0.00297145	0.00297171	0.00297143	0.00297218	0.00297157	0.00297178	0.00297143	0.00297153
0.00023552	0.00023546	0.000235497	0.000235491	0.000235463	0.00023546	0.000235479	0.000235466	0.000235476	0.000235488	0.000235483	0.000235512	0.000235464	0.000235477	0.00023546	0.000235458	0.000235542	0.000235463	0.000235481	0.000235498	0.94555	0.000235505	0.000235469	0.000235457	0.000235507	0.000235463	0.000235465	0.000235462	0.000235469	0.000235494	0.000235454	0.000235458	0.000235472	0.000235466	0.000235481	0.000235464	0.000235471	0.000235482	0.000235533	0.000235511	0.000235492	0.000235496	0.000235457	0.000235479	0.00023546	0.000235492	0.0431467	0.000235479	0.000235454	0.00023549
0.000598208	0.000598025	0.180746	0.000598134	0.00059808	0.000598058	0.000598149	0.000598017	0.000598102	0.000598121	0.00059813	0.000598181	0.652052	0.000598068	0.00059814	0.000598022	0.000598019	0.000598092	0.00059808	0.000598135	0.000598138	0.000598066	0.000598058	0.000598046	0.000598098	0.000598083	0.000598079	0.000598034	0.000598081	0.000598057	0.000598021	0.000598041	0.000598054	0.00059807	0.000598093	0.000598014	0.000598037	0.139092	0.000598187	0.000598278	0.00059812	0.000598049	0.000598053	0.000598147	0.000598036	0.000598105	0.000598153	0.000598124	0.000598022	0.000598088
0.0011115	0.00111136	0.00111134	0.00111157	0.00111139	0.00111133	0.00111141	0.00111142	0.00111133	0.00111148	0.00111146	0.527032	0.00111137	0.00111184	0.00111135	0.00111132	0.00111133	0.00111136	0.00111139	0.00111151	0.266368	0.00111147	0.00111134	0.00111133	0.00111143	0.00111137	0.00111133	0.00111132	0.00111138	0.00111141	0.00111132	0.00111133	0.00111136	0.00111136	0.00111139	0.00111133	0.00111136	0.00111142	0.00111166	0.00111137	0.00111156	0.00111137	0.00111133	0.00111139	0.00111135	0.154365	0.0011116	0.00111137	0.00111133	0.00111142
0.00314506	0.00314485	0.00314492	0.00314517	0.0478712	0.0031448	0.00314505	0.00314483	0.0575699	0.00314548	0.00314512	0.00314545	0.00314485	0.0031452	0.00314481	0.0031448	0.00314482	0.00314497	0.00314507	0.00314498	0.00314514	0.00314504	0.00314484	0.0031449	0.746741	0.00314492	0.00314539	0.00314488	0.00314515	0.00314525	0.00314484	0.00314485	0.00314566	0.00314492	0.00314492	0.00314478	0.0031449	0.00314503	0.00314498	0.0031465	0.00314509	0.00314496	0.00314482	0.0031451	0.0031448	0.00314574	0.00314505	0.00314516	0.00314479	0.00314503
0.00204123	0.00204114	0.00204116	0.00204135	0.00204122	0.00204115	0.00204125	0.00204135	0.00204115	0.00204121	0.0020413	0.754737	0.00204117	0.00204123	0.00204114	0.00204113	0.00204114	0.0020412	0.00204123	0.00204137	0.0020415	0.00204128	0.00204117	0.00204114	0.00204133	0.00204117	0.00204114	0.00204112	0.00204115	0.00204128	0.00204113	0.00204114	0.00204119	0.00204118	0.00204119	0.00204113	0.00204117	0.00204128	0.00204126	0.0020412	0.00204156	0.00204122	0.00204113	0.00204125	0.00204114	0.147284	0.00204136	0.0020412	0.00204112	0.00204122
0.132339	0.000454618	0.000454653	0.0649608	0.000454645	0.000454639	0.000454707	0.00516418	0.0792462	0.000454665	0.000454683	0.000454719	0.000454682	0.000454692	0.000454643	0.000454635	0.112092	0.000454657	0.000454653	0.0416414	0.000454796	0.00045474	0.0355462	0.000454648	0.153994	0.000454667	0.000454655	0.000454606	0.00045469	0.000454703	0.00045461	0.000454659	0.0213973	0.000454677	0.0146915	0.000454607	0.000454752	0.0554017	0.215119	0.0515836	0.000454678	0.00045466	0.000454635	0.000454717	0.000454613	0.000454691	0.000454712	0.000454671	0.000454615	0.000454706
0.00062165	0.000621542	0.000621555	0.000621634	0.000621584	0.000621568	0.000621713	0.000621538	0.000621533	0.000621647	0.000621721	0.298309	0.00062168	0.000621605	0.000621557	0.000621529	0.000621558	0.000621542	0.000621566	0.000621729	0.0134718	0.000621575	0.000621606	0.000621536	0.000621757	0.000621579	0.000621544	0.000621534	0.000621538	0.000621579	0.000621525	0.000621546	0.000621602	0.000621564	0.000621612	0.000621539	0.000621556	0.000621742	0.659004	0.000621867	0.000621626	0.000621565	0.000621535	0.000621616	0.000621539	0.000621651	0.000621707	0.000621622	0.00062153	0.000621635
0.000980599	0.000980563	0.000980575	0.000980696	0.000980624	0.000980561	0.000980621	0.000980648	0.000980571	0.000980639	0.000980662	0.95195	0.000980579	0.000980599	0.000980579	0.000980557	0.000980576	0.000980591	0.000980586	0.000980648	0.000980734	0.000980612	0.000980569	0.000980586	0.000980626	0.000980593	0.000980564	0.000980555	0.000980569	0.000980752	0.000980557	0.000980562	0.000980594	0.000980621	0.000980598	0.000980554	0.000980582	0.000980618	0.000980618	0.000980584	0.000980732	0.000980597	0.00098056	0.000980622	0.00098057	0.000981157	0.000980671	0.000980601	0.000980556	0.0009806
0.000169714	0.000169684	0.000169708	0.0339395	0.000169695	0.000169685	0.000169702	0.000169698	0.00016974	0.000169697	0.000169713	0.000169718	0.000169692	0.000169698	0.000169692	0.000169685	0.00016971	0.000169688	0.000169718	0.0292952	0.0389011	0.000169714	0.000169717	0.000169794	0.000169729	0.000169691	0.000169691	0.000169681	0.000169692	0.000169702	0.00016968	0.000169706	0.000169703	0.000169704	0.000169729	0.000169766	0.000169705	0.0310366	0.0464373	0.000169693	0.000169715	0.000169701	0.000169685	0.000169702	0.000169768	0.00016971	0.812923	0.000169694	0.00016968	0.000169713
0.000221448	0.000221381	0.000221418	0.000221415	0.000221389	0.00022138	0.000221398	0.000221398	0.000221395	0.000221412	0.000221401	0.302487	0.000221385	0.000221402	0.000221384	0.00022138	0.0136839	0.000221384	0.0002214	0.000221416	0.673423	0.000221426	0.000221393	0.000221381	0.000221415	0.000221385	0.000221385	0.000221385	0.000221392	0.000221431	0.000221376	0.000221379	0.000221391	0.000221391	0.000221406	0.000221384	0.000221396	0.000221408	0.000221674	0.0002214	0.000221423	0.000221409	0.000221378	0.000221399	0.000221382	0.000221425	0.000221443	0.0002214	0.000221377	0.000221415
0.000629147	0.000629063	0.000629069	0.00062918	0.000629086	0.000629063	0.000629109	0.000629094	0.000629066	0.000629107	0.000629128	0.969173	0.000629081	0.000629085	0.000629124	0.000629059	0.000629072	0.000629076	0.000629093	0.000629134	0.000629171	0.000629148	0.000629067	0.000629073	0.000629098	0.000629082	0.000629059	0.000629055	0.000629111	0.000629138	0.000629057	0.00062907	0.000629077	0.000629094	0.000629088	0.000629081	0.00062909	0.000629112	0.00062915	0.000629079	0.000629187	0.000629075	0.000629057	0.000629092	0.000629068	0.00063017	0.000629186	0.000629086	0.000629056	0.000629106
0.00185254	0.00185245	0.00185249	0.00185256	0.00185248	0.00185244	0.00185258	0.00185245	0.00185245	0.00185251	0.00185261	0.00185307	0.00185252	0.00185249	0.00185248	0.00185244	0.00185244	0.00185251	0.00185258	0.00185252	0.00185265	0.00185251	0.00185247	0.00185244	0.00185258	0.00185247	0.00185246	0.00185243	0.00185246	0.00185257	0.00185244	0.00185245	0.00185249	0.00185248	0.0018525	0.00185243	0.00185247	0.00185255	0.00185254	0.00185247	0.00185258	0.0018525	0.00185244	0.00185251	0.00185248	0.909227	0.00185266	0.00185255	0.00185243	0.00185259
0.0140227	0.000170656	0.000170715	0.0001707	0.000170657	0.00535406	0.000170675	0.000170658	0.000170665	0.0982823	0.0624919	0.000170675	0.693668	0.000170676	0.000170677	0.000170653	0.000170667	0.000170667	0.000170691	0.000170685	0.014027	0.000170698	0.000170664	0.000170656	0.000170672	0.000170698	0.000170669	0.000170653	0.000170676	0.000170667	0.000170655	0.000170657	0.000170674	0.000170667	0.000170671	0.000170654	0.000170661	0.000170676	0.0182739	0.0867118	0.000170707	0.000170688	0.000170659	0.000170688	0.000170664	0.000170689	0.00017069	0.00017068	0.000170656	0.000170698
0.00166703	0.00166695	0.001667	0.00166709	0.00166699	0.00166695	0.00166706	0.00166713	0.00166694	0.00166701	0.00166706	0.918316	0.00166695	0.00166699	0.00166695	0.00166694	0.00166694	0.00166718	0.00166705	0.00166715	0.00166753	0.00166701	0.00166694	0.00166695	0.00166708	0.00166699	0.00166694	0.00166694	0.00166696	0.00166703	0.00166693	0.00166695	0.00166698	0.00166698	0.00166702	0.00166693	0.00166697	0.00166704	0.00166716	0.001667	0.00166709	0.00166697	0.00166696	0.00166701	0.00166696	0.00166713	0.00166717	0.00166705	0.00166693	0.00166704
0.000605176	0.000605143	0.000605184	0.000605193	0.000605159	0.000605161	0.000605171	0.000605195	0.00060517	0.000605203	0.000605202	0.000605245	0.000605161	0.000605173	0.000605148	0.000605145	0.0558554	0.000605164	0.000605186	0.000605173	0.915096	0.000605194	0.000605152	0.000605145	0.000605175	0.000605159	0.000605166	0.00060514	0.000605199	0.000605258	0.000605141	0.000605148	0.000605194	0.000605161	0.000605161	0.000605138	0.000605151	0.000605167	0.000605174	0.00060516	0.000605192	0.000605256	0.000605145	0.000605196	0.000605166	0.000605238	0.000605229	0.000605164	0.000605142	0.000605168
0.000334242	0.000334155	0.000334183	0.000334251	0.000334265	0.00033419	0.0480531	0.00033415	0.000334223	0.000334187	0.000334198	0.272674	0.000334245	0.000334171	0.000334209	0.000334228	0.0349177	0.000334154	0.000334172	0.160908	0.0564803	0.000334185	0.000334297	0.000334155	0.279075	0.000334199	0.000334163	0.000334154	0.000334293	0.000334198	0.000334148	0.000334172	0.000334184	0.000334165	0.000334262	0.000334146	0.00033424	0.000334245	0.000334283	0.0920647	0.00033419	0.000334166	0.000334197	0.0318421	0.00033417	0.000334192	0.00033425	0.000334196	0.0102834	0.000334201
0.00128585	0.0012857	0.00128578	0.00128604	0.0012859	0.00128573	0.00128588	0.0196963	0.00128585	0.00128596	0.00128597	0.00128595	0.00128573	0.00128594	0.00128582	0.00128573	0.00128569	0.00128567	0.00128578	0.100485	0.0848722	0.00128579	0.00128621	0.00128569	0.172187	0.00128575	0.00128568	0.00128568	0.00128569	0.00128571	0.00128574	0.0012857	0.00128574	0.00128571	0.00128584	0.0162408	0.00128591	0.361553	0.0012861	0.00128575	0.00128586	0.00128572	0.00128571	0.0012858	0.00128568	0.00128607	0.189675	0.00128581	0.00128568	0.00128587
0.000696565	0.000696474	0.000696466	0.000696563	0.000696496	0.000696439	0.000696567	0.000696458	0.0457343	0.000696518	0.00069654	0.179236	0.0283817	0.000696505	0.000696522	0.000696473	0.0786513	0.000696458	0.000696504	0.301527	0.000696594	0.000696491	0.0372247	0.000696438	0.160329	0.000696624	0.000696495	0.00069644	0.000696491	0.000696485	0.000696447	0.000696476	0.000696515	0.000696566	0.00069656	0.000696437	0.000696492	0.000696629	0.0300782	0.0988531	0.000696535	0.000696577	0.000696458	0.000696586	0.000696437	0.000696503	0.000696564	0.000696604	0.000696578	0.0121247
0.00201309	0.00201301	0.00201364	0.00201338	0.0588293	0.0020135	0.0946915	0.00201308	0.00201304	0.00201308	0.00201314	0.0562015	0.00201306	0.00201313	0.00201313	0.00201301	0.00201305	0.00201312	0.00201304	0.00201344	0.00201325	0.00201301	0.00201301	0.00201315	0.661664	0.00201307	0.00201311	0.00201301	0.00201398	0.00201311	0.00201301	0.00201304	0.00201397	0.00201305	0.0380195	0.00201312	0.00201331	0.00201308	0.00201324	0.00201319	0.00201311	0.00201315	0.00201304	0.00201391	0.00201306	0.00201308	0.00201315	0.00201328	0.00201429	0.00201307
0.000265202	0.000265125	0.000265178	0.00026516	0.00026513	0.000265123	0.000265146	0.000265131	0.000265147	0.000265156	0.000265152	0.000265182	0.000265129	0.000265147	0.000265124	0.000265123	0.00026523	0.00026513	0.000265153	0.000265164	0.935354	0.000265184	0.000265136	0.000265121	0.000265181	0.000265129	0.000265132	0.000265127	0.000265137	0.000265168	0.000265117	0.000265123	0.000265141	0.000265132	0.000265152	0.000265127	0.000265139	0.000265153	0.030106	0.000265186	0.000265163	0.00026517	0.000265121	0.000265148	0.000265125	0.000265163	0.0220779	0.000265148	0.000265118	0.000265164
0.000971351	0.000971313	0.000971325	0.000971444	0.000971372	0.000971311	0.000971369	0.000971395	0.00097132	0.000971391	0.000971409	0.952403	0.000971328	0.000971347	0.000971328	0.000971306	0.000971326	0.00097134	0.000971335	0.000971396	0.00097148	0.00097136	0.000971318	0.000971335	0.000971374	0.000971342	0.000971313	0.000971305	0.000971319	0.000971499	0.000971307	0.000971311	0.000971343	0.000971369	0.000971347	0.000971303	0.000971331	0.000971367	0.000971366	0.000971333	0.000971494	0.000971346	0.000971309	0.00097137	0.000971319	0.000971862	0.000971419	0.00097135	0.000971306	0.000971349
0.00111204	0.00111199	0.001112	0.00111214	0.00111203	0.00111198	0.00111205	0.00111207	0.00111198	0.00111221	0.00111207	0.79146	0.00111203	0.00111206	0.00111202	0.00111197	0.00111199	0.001112	0.001112	0.00111208	0.144553	0.00111204	0.00111198	0.00111201	0.00111205	0.00111203	0.00111197	0.00111197	0.00111201	0.00111231	0.00111197	0.00111198	0.001112	0.00111205	0.001112	0.00111197	0.001112	0.00111204	0.00111207	0.001112	0.00111214	0.001112	0.00111197	0.0117215	0.00111197	0.00111209	0.00111218	0.00111213	0.00111198	0.00111203
0.000554504	0.000554872	0.000554467	0.000554599	0.000554504	0.000554436	0.391341	0.000554432	0.000554451	0.0161965	0.0351608	0.000554533	0.0210506	0.000554464	0.00055455	0.000554483	0.000554457	0.00055446	0.000554451	0.000554529	0.000554493	0.000554515	0.000554421	0.000554451	0.111315	0.231046	0.00786265	0.000554449	0.000554548	0.000554475	0.000554434	0.000554492	0.00055447	0.000554479	0.000554505	0.000554494	0.000554481	0.000554484	0.000554588	0.000554544	0.000554528	0.0727831	0.000554456	0.000554587	0.0721612	0.000554541	0.000554513	0.000554481	0.0189026	0.000554509
0.000608147	0.000608055	0.000608113	0.205527	0.000608097	0.00060805	0.0461444	0.00060803	0.000608071	0.000608131	0.161155	0.000608152	0.000608298	0.000608119	0.000608244	0.000608049	0.000608058	0.000608048	0.000608254	0.0432383	0.000608205	0.00880599	0.000608105	0.00763167	0.115131	0.000608145	0.000608065	0.000608043	0.000608059	0.000608104	0.000608061	0.000608086	0.000608107	0.000608096	0.000608131	0.000608042	0.000608076	0.000608207	0.000608188	0.000608108	0.000608136	0.000608157	0.000608134	0.000608127	0.000608047	0.000608153	0.386827	0.000608123	0.000608041	0.000608172
0.000935023	0.000934986	0.000934997	0.000935109	0.000935042	0.000934984	0.00093504	0.000935063	0.000934993	0.000935059	0.000935078	0.954183	0.000935	0.000935018	0.000935	0.00093498	0.000934998	0.000935011	0.000935008	0.000935062	0.000935141	0.00093503	0.000934991	0.000935006	0.000935046	0.000935014	0.000934986	0.000934979	0.000934992	0.000935159	0.00093498	0.000934985	0.000935014	0.000935038	0.000935018	0.000934977	0.000935003	0.000935038	0.000935038	0.000935006	0.000935157	0.000935016	0.000934983	0.000935039	0.000934992	0.000936084	0.000935089	0.000935023	0.00093498	0.000935022
0.000563844	0.000563789	0.000563804	0.000563823	0.000563801	0.000563788	0.000563857	0.000563891	0.000563806	0.000563819	0.000563837	0.96872	0.000563805	0.000563815	0.000563812	0.00421608	0.000563786	0.00056379	0.000563819	0.000563872	0.000563888	0.000563817	0.000563841	0.00056379	0.000563855	0.000563806	0.00056379	0.000563781	0.000563788	0.000563812	0.000563782	0.000563794	0.000563806	0.000563811	0.000563869	0.000563781	0.000563808	0.000563862	0.000563871	0.00056381	0.00056387	0.000563811	0.000563809	0.000563815	0.000563792	0.000563875	0.000563902	0.000563863	0.000563782	0.00056387
0.000700765	0.000700704	0.00070071	0.00070082	0.00070073	0.000700697	0.000700765	0.000700698	0.000700784	0.000700725	0.000700739	0.413807	0.000700732	0.000700721	0.000700703	0.000700709	0.00070108	0.00070072	0.000700736	0.328474	0.224784	0.000700816	0.000700746	0.000700714	0.000700813	0.000700731	0.00070073	0.000700687	0.000700818	0.000700726	0.000700692	0.000700704	0.000700736	0.000700725	0.000700871	0.000700694	0.000700893	0.000700755	0.000700925	0.000700733	0.000700755	0.000700756	0.000700698	0.000700831	0.000700762	0.000700771	0.000700876	0.000700742	0.00070069	0.000700765
0.000229495	0.000229466	0.000229486	0.147472	0.000229478	0.000229466	0.157408	0.000229538	0.00022948	0.000229502	0.000229527	0.302944	0.00022949	0.000229492	0.00022949	0.000229461	0.000229468	0.000229474	0.000229475	0.000229522	0.0767623	0.000229549	0.000229488	0.000229477	0.000229518	0.000229478	0.000229553	0.000229466	0.000229485	0.000229491	0.000229468	0.000229467	0.000229485	0.00022949	0.000229491	0.000229459	0.000229473	0.0473116	0.258004	0.000229484	0.000229526	0.000229495	0.000229506	0.000229501	0.000229469	0.00022951	0.000229514	0.00022949	0.00022946	0.00022949
0.000432832	0.000432766	0.000432784	0.150451	0.00043291	0.000432783	0.000432844	0.000432791	0.000432798	0.000432863	0.000432854	0.217652	0.000432797	0.000432787	0.000432792	0.000432762	0.000432769	0.000432833	0.000432797	0.246723	0.244033	0.000432785	0.000432783	0.000432781	0.121665	0.000432835	0.000432772	0.00043278	0.000432779	0.000432807	0.000432759	0.000432781	0.000432792	0.000432793	0.000432828	0.000432761	0.000432776	0.000432821	0.000432855	0.000432993	0.000432825	0.000432788	0.000432778	0.000432799	0.000432773	0.000432861	0.000432875	0.000432819	0.000432762	0.000432807
0.00102072	0.00102068	0.0010207	0.00102077	0.0010207	0.00102068	0.00102076	0.00102074	0.00102067	0.00102071	0.0010208	0.00102105	0.0010207	0.0010207	0.00102068	0.00102067	0.00102068	0.0010207	0.00102073	0.00102075	0.0010208	0.00102071	0.00102068	0.00102068	0.0636559	0.0010207	0.00102068	0.00102067	0.00102069	0.00102074	0.00102067	0.00102068	0.0010207	0.00102069	0.0010207	0.00102067	0.00102068	0.00102072	0.00102073	0.00102072	0.00102074	0.0010207	0.00102067	0.00102074	0.00102068	0.88735	0.00102081	0.00102074	0.00102066	0.00102074
0.000686056	0.000686002	0.000686004	0.194237	0.000686079	0.0077536	0.183788	0.0185763	0.000686015	0.000686119	0.000686205	0.000686166	0.000686089	0.000686082	0.000686037	0.000686001	0.000686009	0.000686011	0.000686057	0.000686229	0.235744	0.000686015	0.000686213	0.000686084	0.215965	0.000686041	0.000686009	0.000686018	0.000686014	0.000686091	0.000685993	0.000686009	0.000686089	0.000686036	0.000686124	0.000685992	0.000686014	0.000686248	0.114436	0.000686033	0.000686102	0.000686062	0.000686017	0.000686123	0.000686013	0.000686079	0.000686125	0.000686055	0.000686011	0.000686039
0.000228985	0.0078517	0.121994	0.000228962	0.000228933	0.000228944	0.000228967	0.000228993	0.000228961	0.000228943	0.000228975	0.000228965	0.000228963	0.000228971	0.000228961	0.00251641	0.000228936	0.000228938	0.000228952	0.000228954	0.000228946	0.000228989	0.000228963	0.000228936	0.00022896	0.000228972	0.000228934	0.000228927	0.000228937	0.000228949	0.000228928	0.000228944	0.000228952	0.00022903	0.00022895	0.000228928	0.000228943	0.178413	0.000228955	0.000228939	0.000228971	0.000228944	0.000228931	0.0706553	0.000228933	0.000228959	0.332774	0.000228957	0.000228928	0.275951
0.000437014	0.000436915	0.000436958	0.000436952	0.000436933	0.000436928	0.000437006	0.000436966	0.000436967	0.000436939	0.000436961	0.573837	0.00043697	0.000436959	0.00898529	0.000437295	0.000436913	0.000436924	0.000436949	0.132543	0.000436989	0.000436949	0.000436981	0.000436915	0.000436974	0.000436935	0.000436932	0.000436905	0.000436951	0.000436948	0.000436911	0.000436937	0.000436949	0.000436943	0.0103678	0.000436931	0.000436932	0.000436997	0.130022	0.000436959	0.000436993	0.000436958	0.000436915	0.00043695	0.000436915	0.000437007	0.125019	0.000436977	0.00043691	0.000437004
0.000266173	0.000266164	0.000266159	0.000266192	0.000266159	0.000266166	0.108468	0.000266244	0.00026621	0.260483	0.0002662	0.10223	0.0803686	0.000266181	0.0110421	0.000266153	0.000266154	0.000266169	0.000266162	0.000266187	0.000266181	0.000266161	0.000266216	0.000266166	0.000266197	0.000266212	0.000266218	0.000266155	0.000266151	0.00026617	0.000266287	0.000266157	0.000266169	0.000266196	0.000266216	0.000266142	0.000266161	0.247051	0.000266188	0.000266209	0.00026619	0.00026617	0.000266218	0.173615	0.000266151	0.00026619	0.000266194	0.000266179	0.00556276	0.000266192
0.000478635	0.000478602	0.000478612	0.000478662	0.000478611	0.000478603	0.000478644	0.000478611	0.000478597	0.000478621	0.000478671	0.000478668	0.000478613	0.000478623	0.000478612	0.000478594	0.0004786	0.000478601	0.000478624	0.000478639	0.000478666	0.000478618	0.000478596	0.000478611	0.02397	0.000478614	0.000478595	0.000478593	0.000478603	0.000478627	0.000478595	0.000478601	0.000478604	0.000478605	0.000478608	0.000478591	0.000478605	0.000478677	0.00047864	0.000478624	0.000478632	0.000478605	0.000478597	0.000478631	0.000478599	0.953056	0.000478676	0.000478631	0.000478593	0.000478635
0.000926193	0.000926096	0.000926103	0.000926188	0.000926129	0.000926089	0.000926164	0.000926154	0.000926097	0.000926204	0.000926162	0.954619	0.000926157	0.000926127	0.00092623	0.000926089	0.000926114	0.000926119	0.000926121	0.000926163	0.000926237	0.000926178	0.000926095	0.000926111	0.000926123	0.000926129	0.000926088	0.00092609	0.000926092	0.000926234	0.000926086	0.000926113	0.000926114	0.000926154	0.00092612	0.000926081	0.000926128	0.000926151	0.000926181	0.000926106	0.000926235	0.000926108	0.00092609	0.000926129	0.000926092	0.000926221	0.000926326	0.000926133	0.000926092	0.000926154
0.000345735	0.000345682	0.000345729	0.000345736	0.000345714	0.000345684	0.000345735	0.000345723	0.000345734	0.0551797	0.821629	0.000345756	0.0257412	0.000345703	0.000345709	0.00034568	0.000345686	0.00034569	0.000345708	0.000345769	0.0242153	0.000345801	0.000345744	0.000345684	0.000345723	0.000345707	0.000345709	0.000345712	0.000345682	0.000345748	0.000345679	0.000345686	0.000345711	0.000345704	0.000345711	0.000345673	0.000345694	0.000345718	0.000345738	0.0576777	0.000345747	0.000345727	0.000345688	0.000345733	0.000345684	0.000345776	0.000345753	0.00034571	0.000345688	0.000345718
0.00157031	0.00157015	0.00157022	0.00157043	0.00157019	0.0015701	0.00157038	0.00157022	0.00157011	0.0015703	0.00157042	0.656224	0.00157018	0.0015705	0.00157012	0.00157011	0.00157009	0.00157011	0.00157026	0.00157037	0.109484	0.00157027	0.00157022	0.0015701	0.0015703	0.00157016	0.0015701	0.00157009	0.00157014	0.00157019	0.00157009	0.00157012	0.00157018	0.00157014	0.00157048	0.00157009	0.00157014	0.00157022	0.104035	0.00157013	0.0580263	0.00157014	0.00157009	0.00157027	0.0015701	0.00157066	0.00157049	0.0015702	0.00157008	0.00157031
0.00127254	0.0012724	0.00127257	0.00127262	0.00127242	0.00127249	0.0012725	0.00127241	0.00127272	0.00127262	0.00127273	0.00127254	0.00127265	0.00127257	0.00127239	0.00127237	0.0125139	0.00127257	0.00127265	0.185855	0.034921	0.00127247	0.00127278	0.00127239	0.00127258	0.00127249	0.00127253	0.00127235	0.529303	0.00127255	0.00127238	0.00127253	0.00127274	0.00127282	0.00127265	0.00127241	0.00127249	0.00127283	0.00127257	0.00127247	0.00127256	0.00127294	0.0012724	0.0629104	0.00127237	0.118504	0.00127261	0.00127247	0.0012727	0.00127252
0.000476878	0.000477277	0.000476785	0.000476903	0.000476823	0.000476795	0.000476906	0.000476775	0.000476777	0.000476875	0.226907	0.000476967	0.000477194	0.0840944	0.000476789	0.000476766	0.000476759	0.000476786	0.000476842	0.000476897	0.105309	0.022108	0.000476829	0.0004768	0.000476965	0.000477199	0.000476772	0.000476781	0.000476814	0.000476803	0.000476758	0.000476769	0.540123	0.000476789	0.000476822	0.000476936	0.000476816	0.000476927	0.000476955	0.000476937	0.000476878	0.000476858	0.000476773	0.000476972	0.000476891	0.000476881	0.000476914	0.000476855	0.000476758	0.00047683
0.000842919	0.000842718	0.000842773	0.000842859	0.000842713	0.000842696	0.000842747	0.000842723	0.000842701	0.000842908	0.000842756	0.000842865	0.000842705	0.000842813	0.000842705	0.000842696	0.0008427	0.000842697	0.000842774	0.000842916	0.620527	0.000842873	0.000842764	0.000842695	0.000842757	0.000842707	0.000842702	0.000842819	0.000842722	0.00084282	0.000842687	0.000842699	0.000842714	0.000842709	0.000842743	0.000842692	0.000842727	0.000842768	0.119989	0.000842715	0.000842818	0.000842714	0.000842696	0.000842733	0.000842694	0.000842846	0.219875	0.000842763	0.000842686	0.000842838
0.00185348	0.00185338	0.0018534	0.00185359	0.00185348	0.00185338	0.00185346	0.00185357	0.00185339	0.00185347	0.00185351	0.723545	0.0018534	0.00185346	0.00185338	0.00185336	0.00185337	0.00185344	0.00185346	0.00185357	0.00185372	0.0018535	0.0018534	0.00185338	0.00185353	0.00185341	0.00185338	0.00185336	0.00185339	0.00185353	0.00185337	0.00185338	0.00185342	0.00185341	0.00185342	0.00185336	0.0018534	0.0018535	0.00185347	0.00185342	0.00185382	0.00185345	0.00185337	0.00185347	0.00185338	0.18749	0.00185357	0.00185344	0.00185336	0.00185345
0.000270445	0.00027039	0.000270432	0.000270448	0.000270399	0.00027039	0.000270433	0.000270425	0.000270562	0.000270466	0.000270436	0.5812	0.000270423	0.00027042	0.000270425	0.000270387	0.000270401	0.000270394	0.000270416	0.000270422	0.180548	0.000270417	0.000270431	0.000270393	0.000270414	0.000270417	0.000270396	0.000270427	0.000270407	0.000270443	0.000270384	0.000270391	0.000270405	0.000270416	0.000270409	0.000270385	0.000270407	0.148071	0.0777415	0.000270402	0.000270449	0.00027041	0.000270403	0.000270417	0.000270391	0.000270472	0.000270449	0.000270417	0.000270384	0.000270458
0.000884317	0.00088398	0.000884029	0.00088416	0.00088402	0.000883971	0.000884095	0.000884001	0.000884043	0.00088409	0.000884061	0.387035	0.000884082	0.000884043	0.000884002	0.000883976	0.000883974	0.000884019	0.000884052	0.000884151	0.000884112	0.000884122	0.000884114	0.000883979	0.000884032	0.000884008	0.000884006	0.000884118	0.000883987	0.000884062	0.000883974	0.000884028	0.000884012	0.000884036	0.000884084	0.000884017	0.00088406	0.0666137	0.177759	0.000884102	0.0613004	0.000884048	0.000884221	0.000884066	0.000883977	0.00088411	0.267509	0.000884159	0.000883996	0.000884071
0.000474122	0.00047409	0.0004741	0.000474149	0.000474099	0.000474091	0.000474131	0.000474099	0.000474085	0.000474109	0.00047416	0.000474166	0.000474101	0.00047411	0.0004741	0.000474082	0.000474088	0.000474089	0.000474111	0.000474126	0.000474153	0.000474106	0.000474084	0.000474099	0.0234794	0.000474102	0.000474083	0.000474081	0.000474091	0.000474115	0.000474083	0.000474089	0.000474092	0.000474093	0.000474096	0.000474079	0.000474093	0.000474164	0.000474128	0.000474112	0.000474119	0.000474093	0.000474086	0.000474119	0.000474087	0.953763	0.000474184	0.000474119	0.000474081	0.000474122
0.000226347	0.000226252	0.000226262	0.000226285	0.000226266	0.000226247	0.000226303	0.000226327	0.00022628	0.00022629	0.0583201	0.000226319	0.12535	0.000226297	0.0318014	0.000226244	0.000226246	0.0136274	0.00022626	0.000226281	0.000226292	0.000226266	0.000226265	0.000226258	0.000226331	0.000226288	0.000226253	0.000226248	0.000226248	0.000226277	0.000226246	0.000226274	0.000226262	0.000226287	0.000226275	0.000226242	0.0212999	0.572054	0.0234711	0.000226264	0.000226277	0.000226266	0.000226293	0.000226272	0.000226258	0.000226283	0.000226295	0.144573	0.000226266	0.000226288
0.00022412	0.000224086	0.000224094	0.000224132	0.000224144	0.000224094	0.0650432	0.000224105	0.000224102	0.351601	0.326892	0.00022414	0.226477	0.000224118	0.0199012	0.000224085	0.000224091	0.000224103	0.000224102	0.000224123	0.000224135	0.000224102	0.000224105	0.000224109	0.00022416	0.000224118	0.000224105	0.000224092	0.0002241	0.000224112	0.000224093	0.000224231	0.00022414	0.00022414	0.00022412	0.000224085	0.000224105	0.000224134	0.000224108	0.000224119	0.000224122	0.000224168	0.000224161	0.000224179	0.0002241	0.000224138	0.00022412	0.000224165	0.000224094	0.000224117
0.000721588	0.000721504	0.000721512	0.114649	0.000721558	0.000721505	0.000721585	0.000721671	0.00072152	0.000721589	0.000721597	0.133474	0.000721555	0.000721575	0.000721506	0.000721513	0.000721516	0.000721543	0.000721543	0.0550468	0.378781	0.000721567	0.000721541	0.000721504	0.00072165	0.000721536	0.000721511	0.00072149	0.000721515	0.000721567	0.000721496	0.000721517	0.000721577	0.000721532	0.000721647	0.000721494	0.000721531	0.000721609	0.137248	0.000721532	0.149052	0.000721518	0.000721496	0.000721571	0.000721521	0.00072161	0.000721671	0.000721559	0.000721493	0.000721585
0.000123056	0.000123036	0.000123052	0.000123045	0.000123036	0.000123034	0.000123048	0.000123039	0.000123043	0.000123069	0.000123058	0.000123042	0.000123056	0.000123045	0.000123055	0.000123031	0.000123046	0.000123035	0.000123053	0.000123043	0.000123051	0.000123054	0.000123043	0.000123033	0.000123049	0.000123039	0.000123034	0.000123031	0.000123032	0.00012304	0.000123028	0.000123039	0.000123047	0.000123038	0.000123048	0.000123029	0.000123037	0.000123052	0.000123042	0.00717391	0.00012305	0.000123052	0.000123041	0.000123042	0.000123032	0.000123052	0.945407	0.000123042	0.000123028	0.041636
0.000529449	0.000529332	0.000529385	0.000529376	0.000529337	0.000529328	0.000529362	0.000529354	0.000529331	0.000529421	0.000529365	0.331723	0.000529336	0.000529364	0.000529332	0.000529327	0.000529328	0.000529339	0.000529348	0.000529382	0.642868	0.00052937	0.000529334	0.000529323	0.00052936	0.000529338	0.000529328	0.000529375	0.000529338	0.000529377	0.000529321	0.000529324	0.000529339	0.000529336	0.000529365	0.000529324	0.000529339	0.000529374	0.000529405	0.00052934	0.00052941	0.000529341	0.000529325	0.000529351	0.000529322	0.000529398	0.000529518	0.00052936	0.000529322	0.000529376
0.000216231	0.000216179	0.000216192	0.000216237	0.000216186	0.000216178	0.000216211	0.000216202	0.000216191	0.00021621	0.000216214	0.270827	0.000216191	0.000216231	0.000216196	0.000216176	0.000216186	0.00249012	0.000216194	0.000216216	0.000216243	0.000216211	0.000216187	0.000216181	0.000216224	0.000216186	0.000216182	0.000216181	0.000216198	0.000216257	0.000216175	0.00021619	0.000216191	0.000216226	0.000216198	0.000216176	0.000216212	0.000216239	0.669744	0.000216199	0.00671633	0.000216186	0.000216179	0.000216197	0.000216178	0.000216228	0.0404939	0.000216204	0.000216176	0.000216204
0.000440982	0.000440871	0.000440935	0.000440942	0.000440884	0.000440873	0.000440908	0.00044089	0.000440889	0.000440946	0.000440902	0.000440943	0.000440877	0.000440897	0.000440868	0.000440868	0.057	0.000440874	0.000440901	0.00044094	0.903148	0.000440914	0.000440894	0.00044088	0.000441003	0.000440881	0.000440882	0.000440889	0.000440905	0.000440948	0.00044086	0.000440869	0.000440887	0.000440879	0.000440906	0.000440864	0.000440873	0.000440905	0.0191298	0.00044104	0.000440922	0.000440924	0.000440868	0.000440913	0.00044088	0.000440923	0.000440972	0.000440919	0.000440862	0.000440912
0.000259707	0.000259656	0.00025967	0.000259704	0.000259701	0.000259666	0.0396169	0.000259685	0.000259691	0.0570666	0.126233	0.184882	0.000259734	0.0387801	0.0332163	0.000259653	0.000259679	0.00025967	0.000259672	0.000259731	0.0435086	0.000259688	0.000259737	0.000259662	0.068904	0.000259685	0.000259663	0.000259677	0.000259669	0.000259677	0.000259653	0.00025967	0.000259728	0.168632	0.000259701	0.00226126	0.000259691	0.0338537	0.193177	0.000259672	0.000259704	0.00025971	0.000259685	0.000259705	0.000259664	0.000259698	0.000259728	0.000259749	0.000259656	0.000259738
0.000232531	0.00023247	0.000232507	0.000232502	0.000232474	0.00023247	0.000232489	0.000232476	0.000232487	0.000232497	0.000232492	0.000232523	0.000232474	0.000232487	0.00023247	0.000232468	0.000232549	0.000232473	0.000232491	0.000232508	0.950902	0.000232515	0.000232479	0.000232467	0.000232515	0.000232474	0.000232475	0.000232472	0.000232479	0.000232504	0.000232464	0.000232468	0.000232482	0.000232476	0.000232491	0.000232474	0.000232481	0.000232493	0.000232542	0.00023252	0.000232503	0.000232505	0.000232467	0.000232489	0.00023247	0.000232503	0.0379389	0.000232489	0.000232464	0.0002325
0.000748607	0.000748517	0.000748526	0.122194	0.000748574	0.000748519	0.000748601	0.000748691	0.000748534	0.000748605	0.000748612	0.151535	0.000748571	0.000748593	0.000748519	0.000748527	0.000748531	0.000748559	0.00074856	0.0613664	0.351991	0.000748587	0.000748556	0.000748517	0.00074867	0.000748551	0.000748525	0.000748503	0.000748529	0.000748582	0.000748509	0.000748531	0.000748594	0.000748547	0.000748673	0.000748507	0.000748547	0.000748628	0.140065	0.000748547	0.139911	0.000748532	0.000748509	0.000748588	0.000748534	0.00074863	0.000748691	0.000748575	0.000748506	0.000748607
0.000707597	0.000707415	0.000707543	0.0644192	0.121567	0.000707411	0.0487566	0.000707396	0.000707447	0.000707766	0.0971617	0.000707478	0.332553	0.00070748	0.000707423	0.000707403	0.000707557	0.000707553	0.000707456	0.000707518	0.000707582	0.000707471	0.000707445	0.000707713	0.185293	0.00070747	0.000707466	0.000707422	0.000707443	0.00070747	0.000707411	0.000707416	0.000707442	0.000707455	0.000707453	0.000707404	0.000707422	0.000707467	0.000707524	0.000707719	0.000707476	0.000707475	0.0375202	0.000707588	0.000707608	0.000707621	0.000707521	0.0830146	0.000707401	0.00070745
0.000842908	0.00084305	0.00084266	0.0737691	0.0918002	0.000842696	0.0991102	0.000842602	0.0468406	0.000842743	0.059033	0.000842693	0.000842796	0.000842638	0.000842695	0.018678	0.000842629	0.000842611	0.000842645	0.0008428	0.000842693	0.000842669	0.000842855	0.000842634	0.352427	0.000842686	0.0570929	0.000842595	0.000842607	0.000842674	0.000842577	0.000842782	0.000842736	0.000842898	0.000842842	0.000842597	0.000842607	0.107325	0.000842828	0.000842632	0.000842726	0.000842787	0.00084261	0.000842723	0.000842663	0.000842692	0.00084286	0.0602154	0.00084258	0.00084274
0.00128368	0.0012835	0.00128364	0.00128382	0.00128359	0.00128342	0.00128367	0.00128338	0.00128352	0.0012836	0.166617	0.00128364	0.00128362	0.00128354	0.00128366	0.00128342	0.00128342	0.00128347	0.00128404	0.0012837	0.00128379	0.00128385	0.0356754	0.00128343	0.00128388	0.00128379	0.00128356	0.00128338	0.00128344	0.00128361	0.00128353	0.00128341	0.0012836	0.00128354	0.00128354	0.0682668	0.0012835	0.00128374	0.00128362	0.00128357	0.00128368	0.00128351	0.00128386	0.00128362	0.0158668	0.25768	0.00128376	0.399415	0.00128344	0.00128386
0.00107571	0.00107631	0.00107569	0.00107577	0.00107573	0.00107567	0.00107575	0.00107577	0.00107569	0.00107573	0.00107576	0.947287	0.00107572	0.00107571	0.00107569	0.00107567	0.00107569	0.0010757	0.0010757	0.00107575	0.00107579	0.00107573	0.00107571	0.0010757	0.00107573	0.00107571	0.00107572	0.0010757	0.00107568	0.00107589	0.00107567	0.00107567	0.00107571	0.00107575	0.00107573	0.00107567	0.0010757	0.00107579	0.00107574	0.0010757	0.00107586	0.00107575	0.00107571	0.00107574	0.00107567	0.00107736	0.00107577	0.00107583	0.00107567	0.00107571
0.000278839	0.000278755	0.000278808	0.000278792	0.00027876	0.000278753	0.000278777	0.000278761	0.000278777	0.000278789	0.000278782	0.000278813	0.000278758	0.000278778	0.000278754	0.000278752	0.00839419	0.000278757	0.000278784	0.000278795	0.921058	0.000278819	0.000278767	0.00027875	0.000278816	0.000278758	0.00027876	0.000278757	0.000278767	0.000278797	0.000278746	0.000278752	0.00027877	0.00027876	0.000278784	0.000278756	0.00027877	0.000278785	0.0401218	0.000278821	0.000278795	0.000278796	0.00027875	0.00027878	0.000278755	0.000278794	0.0176021	0.00027878	0.000278747	0.000278797
0.000834423	0.000834317	0.00083451	0.000834498	0.00083441	0.00083442	0.000834581	0.0008346	0.000834368	0.000834503	0.000834454	0.000834478	0.00083458	0.000834442	0.00083454	0.000834327	0.0838621	0.000834318	0.000834368	0.000834552	0.000834452	0.000834483	0.000834424	0.00083431	0.000834491	0.000834433	0.000834341	0.000834314	0.000834367	0.000834368	0.000834296	0.000834362	0.000834433	0.000834371	0.000834401	0.000834653	0.000834599	0.273045	0.000834556	0.000834368	0.000834462	0.000834449	0.000834558	0.334627	0.00083435	0.000834442	0.270081	0.000834471	0.000834289	0.000834545
0.00102704	0.00102696	0.00102705	0.00102704	0.00102705	0.00102691	0.00102701	0.00102702	0.00102691	0.00102708	0.00102704	0.538343	0.00102694	0.00102701	0.00102696	0.00102692	0.00102716	0.00102694	0.00102706	0.00102698	0.41236	0.00102723	0.00102696	0.00102694	0.00102706	0.00102697	0.00102694	0.0010269	0.00102696	0.00102721	0.0010269	0.00102691	0.00102704	0.00102701	0.00102695	0.0010269	0.00102697	0.001027	0.0010271	0.00102718	0.00102712	0.00102698	0.00102691	0.00102702	0.00102694	0.00102748	0.00102722	0.00102705	0.0010269	0.00102732
0.00105333	0.00105284	0.00105307	0.00105289	0.00105281	0.00105279	0.00105289	0.00105278	0.00105287	0.00105302	0.00105291	0.00105307	0.00105282	0.00105289	0.0010528	0.00105282	0.00105282	0.00105279	0.00105292	0.00105296	0.948408	0.00105298	0.00105282	0.00105279	0.00105285	0.00105282	0.00105285	0.00105292	0.00105284	0.0010529	0.00105278	0.0010528	0.00105284	0.00105285	0.00105296	0.0010528	0.00105284	0.00105296	0.00105306	0.00105281	0.00105301	0.00105284	0.00105279	0.00105284	0.00105279	0.00105295	0.00105341	0.00105291	0.00105278	0.00105299
0.000392394	0.000392291	0.000392315	0.000392326	0.000392295	0.000392284	0.000392328	0.000392285	0.00039232	0.000392333	0.000392329	0.00039239	0.000392298	0.000392315	0.000392294	0.000392283	0.000392287	0.000392287	0.000392318	0.000392361	0.873872	0.000392355	0.000392299	0.000392284	0.000392411	0.000392296	0.000392286	0.000392299	0.000392296	0.000392302	0.000392278	0.000392285	0.0003923	0.000392297	0.000392327	0.000392296	0.000392315	0.000392335	0.000392392	0.000392425	0.000392343	0.00039231	0.000392282	0.000392317	0.000392285	0.000392331	0.107297	0.000392322	0.000392278	0.000392339
0.000901335	0.000901298	0.000901306	0.000901399	0.00090134	0.000901292	0.000901346	0.000901363	0.000901302	0.000901362	0.00090136	0.955835	0.000901308	0.00090132	0.000901307	0.00090129	0.000901307	0.000901315	0.000901309	0.000901369	0.000901451	0.000901346	0.000901298	0.000901314	0.000901338	0.000901319	0.000901294	0.000901289	0.000901303	0.000901445	0.000901291	0.000901295	0.000901317	0.000901343	0.000901323	0.000901287	0.00090131	0.000901337	0.000901358	0.000901308	0.000901442	0.000901318	0.000901292	0.000901339	0.000901298	0.000901409	0.000901407	0.000901333	0.000901289	0.000901333
0.00107549	0.00107545	0.00107546	0.00107554	0.0010755	0.00107545	0.0010755	0.00107555	0.00107546	0.0010755	0.00107553	0.9473	0.00107547	0.00107549	0.00107547	0.00107545	0.00107547	0.00107547	0.00107547	0.00107553	0.00107556	0.0010755	0.00107546	0.00107547	0.0010755	0.00107547	0.00107545	0.00107544	0.00107545	0.00107565	0.00107544	0.00107545	0.00107548	0.00107552	0.00107548	0.00107544	0.00107547	0.00107551	0.00107551	0.00107547	0.00107563	0.00107549	0.00107544	0.00107551	0.00107544	0.00107644	0.00107555	0.00107548	0.00107544	0.00107549
0.000808994	0.000808845	0.00080889	0.444098	0.000809067	0.000808927	0.000809019	0.000808926	0.000808855	0.00080891	0.092291	0.000809147	0.000808888	0.000809	0.000808976	0.000808838	0.000808826	0.000808854	0.000809039	0.000808959	0.000809012	0.107277	0.000808948	0.000808845	0.000808965	0.000808906	0.000808865	0.000808821	0.000808863	0.000808941	0.000808843	0.000808857	0.00080894	0.000808894	0.000809005	0.00080882	0.0352889	0.130888	0.000808942	0.000809058	0.000809025	0.000808883	0.000808869	0.000808947	0.000808869	0.000809071	0.154564	0.000808922	0.000808818	0.000808973
0.0983555	0.000778393	0.000778475	0.00077853	0.000778405	0.0392119	0.000778449	0.000778378	0.000778402	0.123043	0.000778525	0.000778465	0.648293	0.000778459	0.000778462	0.000778382	0.000778396	0.00077843	0.000778532	0.000778457	0.000778629	0.000778644	0.000778471	0.000778391	0.000778411	0.000778461	0.000778463	0.000778398	0.000778407	0.000778471	0.000778384	0.000778448	0.000778482	0.000778445	0.000778779	0.000778367	0.000778419	0.000778509	0.000778513	0.0560656	0.000778594	0.0007785	0.00077841	0.000778464	0.000778414	0.000778521	0.000778475	0.000778425	0.000778419	0.00077874
0.000603809	0.000603758	0.000603772	0.000603835	0.000603779	0.000603747	0.000603812	0.000603855	0.000603762	0.000603783	0.214584	0.000603877	0.000603776	0.000603828	0.000604238	0.000603749	0.000603765	0.00060378	0.000603799	0.000603816	0.0262873	0.000603777	0.000603768	0.000603766	0.000603828	0.000603768	0.000603759	0.000603744	0.000603772	0.000603791	0.000603748	0.000603753	0.688957	0.000603779	0.000603813	0.000603746	0.000603774	0.000603817	0.000603796	0.000603768	0.000603842	0.0423966	0.00060375	0.00060388	0.000603751	0.000603841	0.000603835	0.000603778	0.000603745	0.000603791
0.00075779	0.00075772	0.000757726	0.000757794	0.00075775	0.000757716	0.00075777	0.000757768	0.000757721	0.000757794	0.000757785	0.962869	0.000757762	0.000757747	0.000757809	0.000757715	0.000757732	0.000757738	0.000757743	0.000757775	0.000757819	0.000757793	0.000757721	0.00075773	0.000757754	0.000757745	0.000757715	0.000757715	0.000757718	0.000757821	0.000757713	0.000757731	0.000757735	0.00075776	0.00075774	0.000757709	0.000757744	0.000757764	0.000757783	0.000757732	0.000757853	0.000757733	0.000757716	0.000757751	0.000757718	0.000758467	0.000757852	0.000757748	0.000757717	0.000757766
0.000769779	0.0007695	0.000769666	0.000769629	0.000769537	0.000769482	0.000769569	0.000769501	0.000769573	0.000769669	0.000769605	0.000769664	0.000769503	0.000769564	0.000769496	0.000769495	0.0007695	0.000769493	0.000769573	0.000769583	0.772705	0.000769645	0.000769537	0.000769486	0.000769856	0.00076951	0.000769492	0.000769561	0.000769511	0.000769584	0.000769472	0.000769489	0.000769528	0.000769507	0.000769575	0.000769482	0.000769523	0.000769598	0.190355	0.000769845	0.000769621	0.000769505	0.000769488	0.000769554	0.000769482	0.000769641	0.000769732	0.000769586	0.000769471	0.000769661
0.00185348	0.00185338	0.0018534	0.00185359	0.00185348	0.00185338	0.00185346	0.00185357	0.00185339	0.00185347	0.00185351	0.723623	0.0018534	0.00185346	0.00185338	0.00185336	0.00185337	0.00185344	0.00185346	0.00185357	0.00185372	0.0018535	0.0018534	0.00185338	0.00185353	0.00185341	0.00185338	0.00185336	0.00185339	0.00185353	0.00185337	0.00185338	0.00185342	0.00185341	0.00185342	0.00185336	0.0018534	0.0018535	0.00185347	0.00185342	0.00185382	0.00185345	0.00185337	0.00185347	0.00185338	0.187412	0.00185357	0.00185344	0.00185336	0.00185345
0.00129913	0.00129908	0.00129909	0.00129916	0.00129909	0.00129906	0.00129916	0.0012991	0.00129907	0.00129913	0.0012992	0.00129969	0.00129912	0.00129909	0.0012991	0.00129906	0.00129906	0.0012991	0.00129915	0.00129914	0.00129922	0.00129911	0.00129907	0.00129907	0.00129916	0.00129909	0.00129907	0.00129906	0.00129909	0.00129914	0.00129906	0.00129907	0.00129909	0.00129909	0.0012991	0.00129905	0.00129908	0.00129913	0.00129915	0.00129908	0.00129916	0.00129911	0.00129907	0.00129912	0.00129909	0.936343	0.00129923	0.00129914	0.00129906	0.00129915
0.000615406	0.000615225	0.000615393	0.000615311	0.000615555	0.000615249	0.000615321	0.000615215	0.000615999	0.000615255	0.000615353	0.000615299	0.000615289	0.0240348	0.000615336	0.000615242	0.000615262	0.000615224	0.000615371	0.000615325	0.000615263	0.0657706	0.0838617	0.000615259	0.0349599	0.00061526	0.000615307	0.000615213	0.000615225	0.000615275	0.000615489	0.00061539	0.000615306	0.000615271	0.000615313	0.000615227	0.000615419	0.000615415	0.000615289	0.000615327	0.000615375	0.000615277	0.000615236	0.000615277	0.000615262	0.217467	0.546831	0.000615371	0.000615238	0.000615428
0.000427976	0.000427913	0.00042796	0.000427979	0.000427924	0.00042792	0.000427954	0.000427965	0.000427945	0.0806365	0.78642	0.000427951	0.029233	0.000427937	0.00042795	0.000427912	0.000427917	0.000427917	0.000427944	0.000427958	0.0254426	0.000427987	0.000427922	0.000427911	0.000427979	0.000427944	0.00042792	0.000427951	0.000427919	0.000427939	0.000427911	0.000427915	0.00042795	0.000427927	0.000427952	0.000427903	0.000427935	0.00042796	0.000427947	0.05901	0.000427978	0.000427946	0.000427919	0.000427954	0.000427916	0.000427951	0.000427975	0.000427931	0.000427925	0.000427959
0.00185215	0.00185209	0.00185213	0.00185223	0.00185217	0.00185208	0.00185218	0.00185224	0.00185211	0.00185215	0.00185218	0.909245	0.00185211	0.00185215	0.0018521	0.00185207	0.00185209	0.00185215	0.00185214	0.00185223	0.00185242	0.00185214	0.0018521	0.00185209	0.00185215	0.00185211	0.00185209	0.00185207	0.0018521	0.00185223	0.00185208	0.00185209	0.00185212	0.00185212	0.00185213	0.00185207	0.00185213	0.00185217	0.0018522	0.0018521	0.00185244	0.00185214	0.00185208	0.00185217	0.00185208	0.00185233	0.00185228	0.00185217	0.00185208	0.00185215
0.0265091	0.000554309	0.000554435	0.000554397	0.000554361	0.000554335	0.199038	0.000554302	0.000554344	0.141653	0.000554403	0.00055441	0.0868332	0.000554396	0.078762	0.000554391	0.000554302	0.000554305	0.000554364	0.000554378	0.000554374	0.000554478	0.000554423	0.000554324	0.000554492	0.0607816	0.000554336	0.000554356	0.000554299	0.000554335	0.000554299	0.000554408	0.000554337	0.000554372	0.262548	0.000554288	0.000554338	0.000554443	0.000554434	0.000554327	0.00055441	0.000554336	0.000554446	0.000554352	0.0278908	0.000554487	0.000554427	0.000554384	0.000554316	0.0932557
0.000289121	0.000289046	0.00028908	0.000289092	0.000289066	0.000289048	0.132239	0.000289076	0.000289077	0.000289166	0.000289097	0.436087	0.000289117	0.000289084	0.00028913	0.000289046	0.00724968	0.000289063	0.000289087	0.000289105	0.00028912	0.000289118	0.000289079	0.00028921	0.000289086	0.000289071	0.000289079	0.000289059	0.00028905	0.000289069	0.000289044	0.000289104	0.000289079	0.000289081	0.000289111	0.000289041	0.000289062	0.145586	0.000289142	0.000289104	0.0678143	0.000289093	0.000289072	0.000289105	0.000289065	0.120265	0.000289132	0.078328	0.000289045	0.000289117
0.0193038	0.00020475	0.000204824	0.000204811	0.000204755	0.00729476	0.000204774	0.000204763	0.000204766	0.0992269	0.0400452	0.000204776	0.713876	0.000204775	0.000204768	0.000204745	0.00020476	0.000204763	0.000204781	0.000204797	0.0252899	0.000204795	0.000204767	0.00020475	0.000204777	0.000204763	0.000204764	0.000204745	0.00020477	0.000204768	0.000204744	0.000204753	0.00020478	0.000204761	0.00020477	0.000204757	0.000204758	0.000204779	0.00020481	0.0861582	0.000204784	0.000204778	0.000204754	0.00020478	0.000204761	0.000204791	0.000204794	0.000204773	0.000204748	0.000204805
0.000538303	0.000538272	0.000538291	0.000538337	0.000538717	0.000538265	0.000538663	0.000538365	0.000538284	0.000538295	0.000538323	0.916876	0.000538274	0.000538467	0.000538267	0.000538265	0.000538266	0.000538275	0.000538295	0.000538323	0.000538353	0.000538306	0.000538305	0.000538775	0.000538325	0.000538276	0.000538276	0.00053826	0.000538269	0.000538289	0.000538262	0.000538269	0.000538283	0.000538276	0.000538319	0.000538261	0.00053828	0.000538299	0.0216349	0.000538276	0.0361872	0.000538283	0.000538268	0.000538308	0.00053829	0.00053846	0.000538363	0.000538323	0.000538261	0.000538315
0.000235519	0.000235459	0.000235496	0.000235491	0.000235464	0.000235459	0.000235479	0.000235466	0.000235476	0.000235488	0.000235482	0.000235513	0.000235463	0.000235477	0.00023546	0.000235457	0.000235542	0.000235462	0.000235478	0.000235498	0.945991	0.000235495	0.000235469	0.000235457	0.000235506	0.000235463	0.000235465	0.000235461	0.000235469	0.000235494	0.000235454	0.000235458	0.000235471	0.000235465	0.000235481	0.000235464	0.00023547	0.000235482	0.000235532	0.000235511	0.000235491	0.000235495	0.000235456	0.000235478	0.00023546	0.000235491	0.0427064	0.000235479	0.000235454	0.00023549
0.00250551	0.0025051	0.00250514	0.00250568	0.00250545	0.00250508	0.00250627	0.00250503	0.00250529	0.00250514	0.00250606	0.0025054	0.00250599	0.0025052	0.00250532	0.00250502	0.0344483	0.00250514	0.00250533	0.00250606	0.00250543	0.00250532	0.00250513	0.00250511	0.804815	0.00250584	0.00250502	0.00250604	0.00250522	0.00250534	0.00250501	0.00250539	0.00250536	0.00250559	0.0025056	0.002505	0.00250516	0.00250577	0.0025057	0.00250538	0.00250546	0.0429819	0.00250506	0.00250529	0.00250519	0.00250535	0.00250564	0.00250557	0.002505	0.00250616
0.00093475	0.00093472	0.000934733	0.000934853	0.000934777	0.000934718	0.00093477	0.000934802	0.000934724	0.000934789	0.000934814	0.954196	0.000934731	0.000934748	0.000934728	0.000934713	0.000934732	0.000934745	0.00093474	0.000934793	0.000934872	0.000934763	0.000934724	0.000934739	0.000934778	0.000934746	0.00093472	0.000934711	0.000934734	0.000934891	0.000934715	0.000934718	0.000934746	0.000934769	0.000934749	0.000934711	0.000934735	0.000934767	0.000934773	0.00093474	0.000934878	0.00093475	0.000934715	0.000934772	0.000934729	0.000936027	0.00093482	0.000934763	0.000934711	0.00093475
0.000775474	0.000775354	0.000775362	0.000775489	0.000775378	0.000775353	0.000775411	0.000775395	0.000775359	0.000775403	0.000775412	0.962005	0.00077538	0.000775382	0.00077545	0.000775348	0.000775366	0.000775369	0.000775393	0.000775438	0.000775467	0.000775463	0.000775359	0.000775368	0.000775378	0.000775375	0.000775348	0.000775343	0.000775425	0.000775454	0.000775346	0.000775364	0.00077537	0.000775399	0.000775382	0.000775383	0.000775392	0.000775419	0.000775476	0.000775368	0.0007755	0.000775367	0.000775345	0.000775384	0.000775355	0.000775495	0.000775609	0.000775381	0.000775346	0.00077541
0.000694738	0.000694675	0.000694688	0.000694795	0.000694703	0.000694679	0.000694721	0.00069472	0.000694679	0.000694723	0.000694747	0.965959	0.0006947	0.000694697	0.00069475	0.000694669	0.000694689	0.000694708	0.000694701	0.000694725	0.000694767	0.000694736	0.000694677	0.000694689	0.00069471	0.0006947	0.000694708	0.000694667	0.000694734	0.000694775	0.000694669	0.000694683	0.000694694	0.000694714	0.000694701	0.000694667	0.000694691	0.000694716	0.000694718	0.000694688	0.000694805	0.000694729	0.000694673	0.000694709	0.000694688	0.000695124	0.000694763	0.000694703	0.000694669	0.000694713
0.00152855	0.00152863	0.00152875	0.131706	0.00152872	0.00152846	0.105308	0.00152917	0.00152848	0.00152863	0.00152888	0.00152902	0.0015285	0.00152868	0.00152846	0.00152843	0.0015285	0.00152848	0.00152848	0.00152869	0.118155	0.00152883	0.00152864	0.00152848	0.435535	0.00152858	0.00152844	0.00152848	0.00152884	0.00152859	0.00152843	0.00152845	0.00152909	0.00152849	0.00152857	0.00152847	0.0015289	0.140507	0.00152968	0.00152853	0.00152861	0.00152852	0.0015285	0.00152887	0.00152848	0.00152868	0.00152881	0.00152856	0.00152843	0.00152856
0.000233869	0.000233809	0.000233846	0.00023384	0.000233813	0.000233808	0.000233827	0.000233815	0.000233825	0.000233836	0.000233831	0.000233861	0.000233812	0.000233826	0.000233809	0.000233806	0.000233889	0.000233812	0.00023383	0.000233846	0.947258	0.000233854	0.000233818	0.000233806	0.000233854	0.000233812	0.000233814	0.00023381	0.000233818	0.000233843	0.000233803	0.000233807	0.000233821	0.000233814	0.00023383	0.000233813	0.00023382	0.000233831	0.000233881	0.000233859	0.000233841	0.000233844	0.000233805	0.000233827	0.000233809	0.000233842	0.0415181	0.000233827	0.000233803	0.000233839
0.00147108	0.0014709	0.334415	0.145653	0.0145042	0.00147088	0.00147108	0.0342944	0.00147091	0.00147115	0.00147105	0.00147103	0.00147096	0.050873	0.00147096	0.00147086	0.00147086	0.0014709	0.0014711	0.00147118	0.00147124	0.133589	0.00147106	0.0014709	0.00147109	0.00147101	0.00147092	0.00147085	0.00147089	0.00147095	0.00147087	0.00147091	0.00147097	0.00147092	0.00147096	0.00147089	0.00147095	0.223419	0.00147096	0.00147109	0.00147114	0.0014709	0.00147091	0.00147103	0.0014709	0.00147105	0.00147113	0.00147099	0.00147086	0.00147111
0.00122012	0.00122006	0.00122008	0.00122016	0.00122018	0.00122004	0.00122013	0.00122016	0.00122005	0.00122009	0.00122014	0.883051	0.00122005	0.00122011	0.00122006	0.00122005	0.00122036	0.00122011	0.00122007	0.00122016	0.00122019	0.00122018	0.00122007	0.00122005	0.00122012	0.00122008	0.00122008	0.00122003	0.00122008	0.00122012	0.00122003	0.0012201	0.00122012	0.00122009	0.00122008	0.00122003	0.0012201	0.00122012	0.00122014	0.00122006	0.00122038	0.00122024	0.00122004	0.00122013	0.00122004	0.058384	0.00122016	0.00122015	0.00122003	0.00122009
0.000411417	0.000411378	0.000411397	0.0767986	0.000411409	0.000411367	0.122631	0.000411607	0.000411397	0.000411432	0.10125	0.0619019	0.000411434	0.000411441	0.000411419	0.000411363	0.000411405	0.000411377	0.000411409	0.000411445	0.0242247	0.000411403	0.000411431	0.000411385	0.0354641	0.000411396	0.000411383	0.000411371	0.000411383	0.000411402	0.000411359	0.000411383	0.000411415	0.000411396	0.000411424	0.000411359	0.000411386	0.000411485	0.560039	0.000411444	0.000411438	0.000411408	0.000411377	0.000411416	0.000411374	0.000411485	0.000411472	0.000411434	0.000411358	0.000411436
0.0486555	0.00108751	0.0010876	0.00108754	0.00108768	0.00108749	0.00108757	0.00108749	0.00108749	0.00108792	0.00108766	0.00108756	0.850371	0.00108759	0.00108757	0.00108747	0.0329647	0.0010875	0.00108771	0.00108757	0.00108753	0.00108771	0.00108751	0.00108749	0.00108749	0.0179807	0.00108758	0.00108752	0.00108758	0.0010875	0.00108749	0.00108748	0.00108774	0.00108755	0.00108756	0.00108746	0.0010875	0.00108757	0.00108765	0.00108786	0.0010876	0.00108761	0.00108749	0.00108759	0.00108748	0.00108768	0.00108756	0.00108765	0.00108749	0.00108765
0.000478729	0.000478652	0.000478651	0.000478769	0.000478669	0.000478647	0.000478689	0.000478667	0.000478648	0.000478717	0.000478708	0.906911	0.000478668	0.000478751	0.000478694	0.000478643	0.000478654	0.000478657	0.000478673	0.000478713	0.0701118	0.000478727	0.000478648	0.000478654	0.00047868	0.000478666	0.000478644	0.000478643	0.000478705	0.000478699	0.000478643	0.000478652	0.000478658	0.00047867	0.000478672	0.000478657	0.000478668	0.000478687	0.000478759	0.000478662	0.000478746	0.000478656	0.000478644	0.000478671	0.000478657	0.000478948	0.000478769	0.000478666	0.000478644	0.000478688
0.000956808	0.000956713	0.000956725	0.0155549	0.000956761	0.000956741	0.000956846	0.000956785	0.000956794	0.0570293	0.173052	0.327661	0.00095683	0.000956777	0.000956898	0.000956708	0.000956752	0.000956791	0.000956762	0.000956838	0.000956854	0.000956815	0.000956713	0.000956747	0.000956784	0.000956764	0.00095679	0.000956735	0.000956718	0.000957016	0.000956707	0.000956714	0.000956747	0.000956828	0.000956791	0.000956705	0.000956742	0.000956916	0.000956808	0.000957129	0.0009569	0.000957069	0.000956736	0.000957127	0.000956726	0.383646	0.000956928	0.00095681	0.000956703	0.000956793
0.000281474	0.000281401	0.00028144	0.000281448	0.000281511	0.0002814	0.000281521	0.000281435	0.000281573	0.000281425	0.000281486	0.000281491	0.00028143	0.000281416	0.000281409	0.0002814	0.00028143	0.000281403	0.00806447	0.000281484	0.000281469	0.933138	0.000281423	0.000281426	0.000281438	0.000281437	0.000281436	0.000281397	0.000281416	0.000281434	0.000281447	0.000281431	0.00028142	0.000281562	0.000281438	0.000281395	0.000281405	0.000281442	0.000281508	0.00358767	0.000281454	0.000281415	0.000281408	0.000281444	0.00296554	0.0110524	0.028808	0.000281425	0.000281392	0.000281489
0.000347756	0.000347701	0.000347719	0.000347738	0.000347708	0.000347697	0.000347736	0.00034773	0.000347717	0.000347707	0.000347723	0.913894	0.000347707	0.000347711	0.000347706	0.00034805	0.000347823	0.000347705	0.00034773	0.0215821	0.0481802	0.000347749	0.000347738	0.000347696	0.000347753	0.000347706	0.000347702	0.000347692	0.000347769	0.000347708	0.000347692	0.000347705	0.000347711	0.000347708	0.000347788	0.000347695	0.000347751	0.00034774	0.000347788	0.000347718	0.000347768	0.000347723	0.000347702	0.000347741	0.000347694	0.000347747	0.000347791	0.000347731	0.000347693	0.00034775
8.265119e-05	8.264174e-05	8.2645034e-05	8.2647384e-05	8.2636405e-05	8.2637256e-05	8.2643906e-05	8.2644736e-05	8.264256e-05	8.2644554e-05	8.2650964e-05	8.2643775e-05	8.2640814e-05	8.2658145e-05	8.264471e-05	8.263561e-05	8.264409e-05	8.263867e-05	8.2645376e-05	8.2648796e-05	8.264963e-05	8.265445e-05	8.2656225e-05	8.263455e-05	8.264752e-05	8.264092e-05	8.26372e-05	8.2633815e-05	8.264004e-05	8.26392e-05	8.263319e-05	8.263757e-05	8.264624e-05	8.263821e-05	8.2645514e-05	8.263578e-05	8.2640865e-05	8.265269e-05	8.265053e-05	0.0027721	8.2646045e-05	8.2643084e-05	8.2638646e-05	8.2642364e-05	8.263408e-05	8.2646846e-05	0.978016	8.2639854e-05	8.26326e-05	0.0153278
0.00960178	0.000185412	0.000185475	0.000185463	0.000185415	0.00600172	0.000185431	0.000185414	0.000185422	0.0830975	0.0373044	0.000185433	0.728575	0.000185434	0.000185429	0.000185408	0.000185419	0.000185422	0.000185442	0.000185444	0.0262726	0.000185455	0.000185423	0.000185412	0.000185433	0.000185425	0.000185423	0.000185408	0.000185431	0.000185427	0.000185406	0.000185414	0.000185434	0.000185421	0.00018543	0.000185409	0.000185417	0.000185435	0.0217157	0.0796428	0.000185441	0.000185438	0.000185415	0.000185437	0.000185419	0.000185447	0.00018545	0.000185433	0.00018541	0.00018546
0.0010788	0.00107875	0.00107875	0.00107938	0.00107878	0.00107877	0.00107953	0.00107878	0.00107876	0.00107893	0.00107884	0.0246417	0.00107877	0.00107877	0.00107876	0.00107874	0.00107905	0.00107877	0.00107879	0.00107881	0.923574	0.0010788	0.00107875	0.00107874	0.00107882	0.00107878	0.00107875	0.00107874	0.00107879	0.00107883	0.00107874	0.00107875	0.00107878	0.00107898	0.00107877	0.00107874	0.00107876	0.00107879	0.00107882	0.00107878	0.00107892	0.00107877	0.00107875	0.00107879	0.00107875	0.00107893	0.00107894	0.00107895	0.00107874	0.00107879
0.0026634	0.00266313	0.00266328	0.00266427	0.0026644	0.00266317	0.00266379	0.00266382	0.00266333	0.00266348	0.00266359	0.00266551	0.00266347	0.00266336	0.00266316	0.0026631	0.0026633	0.00266336	0.00266324	0.00266368	0.00266359	0.00266321	0.0026631	0.00266339	0.828337	0.00266535	0.00266465	0.00266324	0.00266333	0.00266347	0.00266313	0.00266344	0.00266379	0.00266345	0.00266342	0.0026631	0.00266344	0.00266336	0.00266337	0.00266384	0.00266349	0.00266352	0.00266313	0.00266346	0.00266576	0.00266388	0.00266357	0.0438106	0.00266311	0.00266328
0.00370443	0.00370423	0.00370431	0.00370476	0.0037045	0.0037042	0.00370443	0.00370469	0.00370428	0.00370445	0.00370445	0.818485	0.00370427	0.00370439	0.00370422	0.00370418	0.0037042	0.00370442	0.00370441	0.0037047	0.00370551	0.0037043	0.00370428	0.00370425	0.00370443	0.0037043	0.00370422	0.00370417	0.00370425	0.00370463	0.0037042	0.00370422	0.00370432	0.00370431	0.0037043	0.00370417	0.00370425	0.00370451	0.00370441	0.00370426	0.00370486	0.00370439	0.00370421	0.00370439	0.00370422	0.00370488	0.00370459	0.00370435	0.00370417	0.00370436
0.000823709	0.00082364	0.000823648	0.000823862	0.0111649	0.000823711	0.000823908	0.000823621	0.000824403	0.000823812	0.000823845	0.000823723	0.000824012	0.000823742	0.000823649	0.000823621	0.000823646	0.000823643	0.000823651	0.219373	0.0173771	0.000823671	0.000823649	0.000823824	0.479232	0.000824069	0.000823683	0.000823842	0.000823637	0.000823657	0.000823621	0.000823653	0.000823657	0.00082369	0.110014	0.000823911	0.00082365	0.000823765	0.000823821	0.0165175	0.000823723	0.000823671	0.000823693	0.0405835	0.000823928	0.00082373	0.0711405	0.000823736	0.000823634	0.0008237
0.000542221	0.000542176	0.000542182	0.00054233	0.000542415	0.000542192	0.000542289	0.000542172	0.000542218	0.000542278	0.354753	0.000542249	0.000542248	0.000542225	0.000542186	0.000542174	0.000542191	0.00054221	0.000542189	0.000542272	0.000542355	0.000542207	0.000542191	0.000542226	0.0541492	0.000542222	0.000542198	0.000542176	0.000542185	0.000542222	0.000542176	0.000542183	0.425488	0.000542265	0.000542197	0.000542182	0.000542199	0.000542246	0.000542198	0.000542229	0.000542217	0.140667	0.000542203	0.000542294	0.000542354	0.000542286	0.000542234	0.000542284	0.000542173	0.000542205
0.0024467	0.00244665	0.0024466	0.00244779	0.00244724	0.00244742	0.00244702	0.00244661	0.00244701	0.00244696	0.0024472	0.00244719	0.00244682	0.00244665	0.00244672	0.259539	0.00244662	0.00244667	0.00244672	0.00244715	0.00244774	0.00244668	0.00244662	0.293218	0.253483	0.00244682	0.00244664	0.00244665	0.00244663	0.00244752	0.0024467	0.00244666	0.00244673	0.00244685	0.00244676	0.00244658	0.00244662	0.00244679	0.0343193	0.00244673	0.00244673	0.00244669	0.00244668	0.00244685	0.0493325	0.00244676	0.00244685	0.00244673	0.00244698	0.00244666
0.00153226	0.00153213	0.00153215	0.00153243	0.00153213	0.00153212	0.00153225	0.00153226	0.00153233	0.00153223	0.00153225	0.819146	0.00153214	0.00153223	0.00153212	0.00153211	0.00153214	0.00153219	0.00153218	0.0015323	0.00153241	0.00153226	0.00153214	0.00153211	0.00153224	0.00153214	0.00153219	0.00153211	0.00153224	0.00153219	0.00153211	0.00153212	0.00153216	0.00153217	0.00153217	0.0015321	0.00153219	0.00153227	0.00153271	0.00153221	0.00153234	0.00153222	0.00153211	0.0015322	0.00153211	0.00153226	0.107308	0.00153219	0.00153212	0.00153227
0.00101333	0.00101324	0.00101325	0.00101339	0.00101378	0.00101419	0.00101335	0.00101322	0.00101362	0.00101333	0.00101332	0.00101335	0.00101327	0.00101327	0.00101331	0.00101325	0.284481	0.00101329	0.00101327	0.132779	0.00101348	0.00101328	0.00101336	0.00101325	0.390798	0.00101333	0.00101325	0.00101322	0.00101326	0.00101335	0.00101322	0.00101339	0.00101329	0.00101339	0.0010134	0.0131843	0.0252924	0.00101336	0.0674257	0.00101328	0.00101333	0.00101329	0.00101324	0.0424652	0.00101341	0.00101332	0.00101341	0.00101336	0.00101323	0.00101329
0.000613705	0.000613624	0.000613632	0.000613739	0.000613652	0.000613624	0.00061367	0.000613658	0.000613629	0.000613669	0.000613688	0.96993	0.000613643	0.000613647	0.000613686	0.00061362	0.000613633	0.000613638	0.000613653	0.000613692	0.000613728	0.000613707	0.000613628	0.000613635	0.000613658	0.000613645	0.000613621	0.000613617	0.00061367	0.000613699	0.000613619	0.000613632	0.000613639	0.000613656	0.00061365	0.000613642	0.000613651	0.000613673	0.000613707	0.00061364	0.000613745	0.000613638	0.00061362	0.000613653	0.00061363	0.000614099	0.000613743	0.000613648	0.000613618	0.000613668
0.00102107	0.00102061	0.00102083	0.00102068	0.0010206	0.00102056	0.00102066	0.00102057	0.00102064	0.00102079	0.00102068	0.00102084	0.00102059	0.00102066	0.00102058	0.00102059	0.00102059	0.00102058	0.00102069	0.00102072	0.949987	0.00102075	0.00102059	0.00102056	0.00102062	0.00102059	0.00102062	0.00102069	0.00102061	0.00102068	0.00102055	0.00102058	0.00102061	0.00102063	0.00102072	0.00102057	0.00102061	0.00102072	0.00102082	0.00102059	0.00102078	0.00102062	0.00102057	0.00102062	0.00102056	0.00102075	0.00102118	0.00102068	0.00102055	0.00102076
0.00105284	0.00105281	0.00105282	0.00105291	0.00105287	0.00105281	0.00105286	0.00105291	0.00105282	0.00105286	0.00105289	0.94841	0.00105282	0.00105285	0.00105282	0.0010528	0.00105282	0.00105284	0.00105283	0.00105288	0.00105292	0.00105286	0.00105282	0.00105283	0.00105286	0.00105283	0.00105281	0.0010528	0.00105281	0.00105301	0.0010528	0.00105281	0.00105284	0.00105287	0.00105283	0.0010528	0.00105283	0.00105286	0.00105286	0.00105282	0.00105299	0.00105284	0.0010528	0.00105287	0.00105281	0.00105331	0.00105291	0.00105285	0.0010528	0.00105284
0.000233869	0.000233809	0.000233846	0.00023384	0.000233813	0.000233808	0.000233827	0.000233815	0.000233825	0.000233836	0.000233831	0.000233861	0.000233812	0.000233826	0.000233809	0.000233806	0.000233889	0.000233812	0.00023383	0.000233847	0.947283	0.000233854	0.000233818	0.000233806	0.000233855	0.000233812	0.000233814	0.00023381	0.000233818	0.000233843	0.000233803	0.000233807	0.000233821	0.000233814	0.00023383	0.000233813	0.00023382	0.000233831	0.000233881	0.000233859	0.000233841	0.000233844	0.000233805	0.000233827	0.000233809	0.000233842	0.0414933	0.000233828	0.000233803	0.000233839
0.00370815	0.00370799	0.00370799	0.00370815	0.00370803	0.00370807	0.00370821	0.00370794	0.00370806	0.0983672	0.00370873	0.00370828	0.638421	0.00370809	0.00370811	0.00370797	0.00370797	0.00370798	0.00370809	0.00370815	0.0037084	0.0037081	0.00370798	0.00370797	0.00370832	0.00370822	0.00370805	0.00370809	0.003708	0.00370806	0.00370797	0.00370801	0.00370819	0.00370813	0.00370876	0.00370793	0.00370798	0.00370819	0.00370829	0.0889291	0.00370819	0.00370806	0.00370802	0.00370829	0.00370804	0.00370825	0.0037083	0.00370816	0.00370816	0.00370819
0.00041013	0.000410056	0.000410116	0.000410105	0.000410047	0.000410043	0.000410203	0.0298982	0.000410075	0.000410059	0.000410113	0.385896	0.000410053	0.000410082	0.000410047	0.000410034	0.00041005	0.000410059	0.00041013	0.000410086	0.00041011	0.134655	0.00517966	0.000410032	0.000410067	0.000410061	0.000410088	0.000410031	0.000410076	0.000410066	0.00580837	0.0372375	0.00041009	0.0179437	0.000410101	0.000410027	0.000410076	0.000410113	0.000410092	0.000410089	0.0278394	0.000410053	0.000410039	0.000410096	0.000410427	0.0311847	0.073644	0.000410069	0.000410036	0.23472
0.00067133	0.000671275	0.000671287	0.000671343	0.000671275	0.000671261	0.000671318	0.000671271	0.000671269	0.000671304	0.00067136	0.000671352	0.000671294	0.000671304	0.000671293	0.000671262	0.000671266	0.000671273	0.000671312	0.000671302	0.000671356	0.000671301	0.000671268	0.000671266	0.000671309	0.000671279	0.000671265	0.000671262	0.000671274	0.000671315	0.000671265	0.000671273	0.00067128	0.00067128	0.000671281	0.000671257	0.000671283	0.000671417	0.000671316	0.000671276	0.000671317	0.000671281	0.000671271	0.000671301	0.000671271	0.967106	0.000671544	0.0006713	0.00067126	0.000671325
0.000235519	0.00023546	0.000235496	0.000235491	0.000235464	0.00023546	0.000235479	0.000235466	0.000235476	0.000235488	0.000235482	0.000235513	0.000235463	0.000235477	0.00023546	0.000235457	0.000235542	0.000235462	0.000235478	0.000235498	0.945917	0.000235495	0.000235469	0.000235457	0.000235506	0.000235463	0.000235465	0.000235462	0.000235469	0.000235494	0.000235454	0.000235458	0.000235471	0.000235465	0.000235481	0.000235464	0.000235471	0.000235482	0.000235532	0.000235511	0.000235491	0.000235496	0.000235456	0.000235478	0.00023546	0.000235492	0.0427795	0.000235479	0.000235454	0.00023549
0.000526665	0.000526549	0.000526572	0.000526606	0.000526695	0.000526546	0.000526592	0.000526617	0.000526623	0.000526564	0.0158982	0.431407	0.000526557	0.00052659	0.00052655	0.000526557	0.000526581	0.000526554	0.000526573	0.000526648	0.000526681	0.000526609	0.000526563	0.000526552	0.000526587	0.000526557	0.000526587	0.000526536	0.000526587	0.000526562	0.000526541	0.000526573	0.000526573	0.000526559	0.000526572	0.000526541	0.000526565	0.000526585	0.527945	0.000526572	0.000526644	0.000526575	0.000526562	0.000526681	0.000526574	0.000526617	0.000526762	0.000526576	0.000526541	0.000526657
0.000811196	0.00081115	0.000811185	0.000811242	0.000811656	0.000811164	0.000811182	0.0283341	0.00081117	0.000811166	0.244487	0.0545124	0.000811184	0.00081122	0.000811142	0.000811143	0.000811141	0.000811149	0.000811286	0.000811203	0.0466966	0.000811222	0.0008112	0.000811125	0.000811193	0.000811162	0.000811139	0.000811135	0.000811227	0.000811174	0.000811134	0.000811131	0.576198	0.000811225	0.000811155	0.000811121	0.000811181	0.000811232	0.000811196	0.000811157	0.0140789	0.000811296	0.000811121	0.000811508	0.000811123	0.000811289	0.000811249	0.000811156	0.000811121	0.000811205
0.00123718	0.00123686	0.00123698	0.00123694	0.00123683	0.00123681	0.00123692	0.00123681	0.00123686	0.00123715	0.00123706	0.00123707	0.00123686	0.00123695	0.00123683	0.00123683	0.00123683	0.00123682	0.00123694	0.00123698	0.845335	0.001237	0.00123687	0.00123682	0.00123689	0.00123684	0.00123686	0.00123703	0.00123687	0.00123697	0.00123681	0.00123683	0.00123689	0.00123686	0.00123692	0.00123682	0.00123686	0.00123697	0.00123713	0.00123684	0.00123702	0.00123686	0.00123682	0.00123689	0.00123682	0.00123711	0.0952927	0.00123693	0.00123681	0.00123705
0.000224878	0.00022484	0.000224852	0.000224874	0.000224862	0.00514571	0.000224893	0.00022489	0.000224857	0.000224903	0.458303	0.000224912	0.000224907	0.000224877	0.000224887	0.000224843	0.000224848	0.000224852	0.000224857	0.000224881	0.000224882	0.000224858	0.000224853	0.000224913	0.000224928	0.000224854	0.000224861	0.000224861	0.000224855	0.00022488	0.000224838	0.000224845	0.517041	0.000224922	0.00022488	0.000224837	0.000224852	0.000224873	0.000224874	0.00916618	0.000224885	0.000224903	0.000224851	0.000224887	0.000224853	0.000224889	0.000224882	0.000224879	0.000224842	0.000224881
0.00049281	0.000492776	0.000492786	0.000492839	0.000492785	0.000492778	0.000492818	0.000492786	0.00049277	0.000492796	0.000492856	0.00049285	0.000492784	0.000492798	0.000492784	0.000492768	0.000492774	0.000492771	0.000492797	0.000492814	0.000492844	0.000492793	0.000492769	0.000492785	0.0256374	0.000492789	0.000492767	0.000492767	0.000492777	0.000492799	0.000492769	0.000492775	0.000492777	0.000492778	0.000492782	0.000492765	0.000492779	0.000492854	0.000492816	0.000492798	0.000492806	0.000492777	0.000492771	0.000492807	0.00049277	0.950708	0.000493353	0.000492806	0.000492766	0.000492809
0.000488364	0.000488301	0.000488347	0.000488313	0.000488271	0.000488263	0.000488315	0.000488276	0.000488433	0.000488292	0.000488321	0.000488305	0.000488323	0.000489401	0.00048859	0.000488268	0.000488294	0.000488277	0.000488401	0.0004883	0.000488349	0.000488401	0.0167938	0.000488271	0.000488299	0.000488279	0.000488276	0.000488264	0.00048828	0.000488321	0.00048827	0.000488272	0.000488285	0.000488289	0.000488318	0.000488259	0.000488405	0.000488376	0.000488303	0.000488279	0.000488324	0.000488293	0.000488299	0.000488417	0.000488263	0.00048836	0.959766	0.00048831	0.000488257	0.000488386
0.000233869	0.000233809	0.000233846	0.00023384	0.000233813	0.000233808	0.000233827	0.000233815	0.000233825	0.000233836	0.000233831	0.000233861	0.000233812	0.000233826	0.000233809	0.000233806	0.000233889	0.000233812	0.00023383	0.000233846	0.947294	0.000233854	0.000233818	0.000233806	0.000233855	0.000233812	0.000233814	0.00023381	0.000233818	0.000233843	0.000233803	0.000233807	0.000233821	0.000233814	0.00023383	0.000233813	0.00023382	0.000233831	0.000233881	0.000233859	0.000233841	0.000233844	0.000233805	0.000233827	0.000233809	0.000233842	0.0414826	0.000233828	0.000233803	0.000233839
0.000980599	0.000980563	0.000980575	0.000980696	0.000980624	0.000980561	0.000980621	0.000980648	0.000980571	0.000980639	0.000980662	0.95195	0.000980579	0.000980599	0.000980579	0.000980557	0.000980576	0.000980591	0.000980586	0.000980648	0.000980734	0.000980612	0.000980569	0.000980585	0.000980626	0.000980593	0.000980564	0.000980555	0.000980568	0.000980752	0.000980557	0.000980561	0.000980594	0.000980621	0.000980598	0.000980554	0.000980582	0.000980618	0.000980618	0.000980584	0.000980732	0.000980597	0.00098056	0.000980622	0.000980569	0.000981078	0.000980671	0.000980601	0.000980556	0.0009806
0.000179895	0.000179875	0.0001799	0.000179894	0.000179879	0.000179883	0.00017989	0.000179867	0.000179891	0.0790466	0.362903	0.000179886	0.438526	0.000179894	0.000179918	0.000179872	0.000179883	0.000179912	0.000179878	0.000179893	0.000179893	0.000179878	0.000179914	0.000179874	0.000179889	0.000179892	0.000179888	0.000179886	0.000179875	0.00282006	0.000179869	0.000179888	0.000179889	0.000179904	0.000179891	0.000179867	0.00017988	0.000179896	0.0972283	0.000179916	0.00017989	0.000179909	0.000179881	0.000179906	0.000179884	0.000179886	0.000179887	0.000179881	0.0115608	0.000179893
0.000286697	0.000286627	0.000286648	0.000286669	0.000286633	0.000286624	0.000286651	0.000286628	0.00028664	0.000286661	0.000286653	0.000286691	0.00028663	0.000286646	0.000286627	0.000286623	0.000286626	0.000286627	0.000286649	0.000286669	0.885693	0.000286682	0.000286638	0.000286623	0.000286695	0.000286631	0.000286623	0.000286631	0.00028663	0.000286642	0.000286619	0.000286624	0.000286633	0.00028663	0.00028665	0.000286628	0.000286642	0.000286655	0.0299666	0.000286698	0.000286665	0.000286633	0.000286623	0.000286644	0.000286624	0.000286666	0.0708678	0.000286649	0.000286619	0.000286663
0.000757953	0.000757909	0.000757915	0.00075801	0.000757947	0.000757908	0.000757959	0.00075796	0.000757912	0.000757999	0.00075799	0.96286	0.000757943	0.000757934	0.000757933	0.000757903	0.000757914	0.000757925	0.000757924	0.000757988	0.000758053	0.000757975	0.000757911	0.00075792	0.00075796	0.000757939	0.000757907	0.000757906	0.000757913	0.000758022	0.000757904	0.00075791	0.000757927	0.000757946	0.000757936	0.000757901	0.000757926	0.000757952	0.00075797	0.000757929	0.000758059	0.000757929	0.000757907	0.000757949	0.000757912	0.00075831	0.000758037	0.000757936	0.000757906	0.000757953
0.000264199	0.00026416	0.000264195	0.000264182	0.000264184	0.000264191	0.0210191	0.000264208	0.000264214	0.000264177	0.000264205	0.173885	0.000264205	0.000264191	0.000264314	0.000264158	0.00026416	0.000264162	0.00026423	0.000264218	0.000264204	0.000264205	0.000264166	0.000264168	0.000264213	0.000264177	0.000264189	0.000264156	0.000264159	0.000264178	0.000264157	0.000264192	0.000264175	0.000264199	0.00296761	0.000264155	0.000264167	0.000264205	0.000264232	0.000264187	0.000264269	0.000264185	0.000264165	0.000264189	0.00026416	0.0864438	0.703796	0.000264209	0.000264155	0.000264217
0.000160979	0.000160952	0.000160949	0.000160989	0.000160963	0.00016094	0.550496	0.000160941	0.00016095	0.000160962	0.000160971	0.221095	0.000160965	0.000160949	0.000160954	0.000160947	0.000160976	0.000160941	0.000160948	0.000160982	0.000160962	0.000160957	0.000160966	0.000160953	0.000160974	0.000160946	0.000160957	0.00016094	0.000160972	0.000160952	0.000160947	0.000160941	0.000160957	0.000160947	0.000160961	0.000160939	0.00016095	0.000160959	0.176348	0.000160959	0.000160969	0.000160978	0.000160942	0.00016097	0.00016094	0.0172111	0.0276073	0.000160964	0.000160952	0.000160961
0.00191382	0.00191372	0.00191374	0.00191388	0.00191469	0.0019137	0.00191385	0.0019137	0.0294223	0.00191413	0.00191385	0.001914	0.00191373	0.00191394	0.00191373	0.0019137	0.0019137	0.00191377	0.00191379	0.00191387	0.00191384	0.00191381	0.00191372	0.00191374	0.878713	0.00191384	0.0019141	0.00191374	0.00191389	0.00191385	0.00191371	0.00191373	0.00191421	0.00191378	0.00191381	0.00191369	0.00191375	0.00191384	0.0019138	0.00191419	0.00191383	0.00191379	0.0019137	0.00191385	0.0019137	0.00191404	0.00191382	0.00191387	0.00191369	0.00191383
0.000328438	0.000328326	0.000328486	0.000328368	0.000328327	0.0109961	0.000328376	0.00032837	0.00032835	0.0727774	0.000328404	0.000328386	0.673064	0.000328379	0.000328384	0.000328316	0.000328332	0.000328354	0.000328368	0.000328379	0.000328388	0.000328373	0.00032835	0.000328322	0.000328366	0.000328386	0.000328365	0.000328323	0.000328352	0.000328348	0.00032832	0.000328327	0.000328367	0.000328357	0.000328361	0.000328314	0.00032833	0.19395	0.000328389	0.0344366	0.000328387	0.000328386	0.000328335	0.000328364	0.000328338	0.000328393	0.000328401	0.000328369	0.000328326	0.000328413
0.000374513	0.000374443	0.000374462	0.0404466	0.000374517	0.00037444	0.308946	0.000374455	0.00037456	0.000374477	0.0277765	0.212263	0.000374502	0.000374481	0.000374477	0.000374448	0.000374461	0.000374461	0.00037448	0.000374542	0.000374562	0.000374489	0.000374877	0.000374468	0.000374514	0.000374474	0.000374457	0.000374429	0.0153753	0.000374479	0.000374455	0.000374446	0.000374469	0.000374475	0.000374481	0.000374437	0.000374467	0.000374583	0.153972	0.000374465	0.00037451	0.000374517	0.000374442	0.000374494	0.000374465	0.000374567	0.225118	0.000374508	0.000374432	0.000374488
0.000711868	0.000711736	0.000711752	0.000711929	0.0488061	0.000711792	0.00071189	0.00071172	0.0228706	0.000711805	0.190515	0.000711861	0.550808	0.000711785	0.00071178	0.000712096	0.000711758	0.000711861	0.000711874	0.000711914	0.000711868	0.000712122	0.00071175	0.000712003	0.137901	0.000711797	0.000712035	0.000711728	0.000711773	0.000711785	0.000711729	0.000711761	0.000711902	0.000711932	0.000711801	0.000711751	0.0177778	0.000711788	0.000711861	0.000712022	0.00071187	0.00071186	0.000711754	0.000712001	0.000711822	0.000711932	0.000711881	0.00071185	0.000711734	0.000711821
0.00227748	0.0022774	0.0449095	0.00227787	0.00227836	0.0022774	0.00227781	0.00227723	0.00227731	0.00227827	0.00227792	0.284564	0.00227754	0.00227728	0.00227748	0.00227748	0.00227745	0.00227743	0.00227793	0.00227797	0.00227743	0.00227785	0.00227729	0.00227732	0.435537	0.00227754	0.00227843	0.00227735	0.00227729	0.00227765	0.00227731	0.00227736	0.00227775	0.0022779	0.00227756	0.00227725	0.00227751	0.00227758	0.00227743	0.130219	0.00227747	0.00227773	0.0022776	0.00227784	0.00227729	0.00227761	0.00227757	0.00227838	0.00227725	0.00227787
0.000826827	0.000826799	0.000826809	0.000826895	0.000826843	0.000826797	0.000826844	0.000826863	0.000826804	0.000826856	0.000826872	0.959485	0.00082681	0.000826824	0.000826809	0.000826794	0.000826809	0.000826818	0.000826816	0.000826866	0.000826924	0.000826849	0.000826802	0.000826814	0.000826846	0.000826821	0.000826798	0.000826792	0.000826804	0.000826934	0.000826794	0.000826798	0.00082682	0.00082684	0.000826826	0.000826792	0.000826811	0.00082684	0.000826851	0.000826814	0.000826954	0.000826823	0.000826796	0.000826844	0.000826803	0.000827378	0.000826889	0.000826833	0.000826793	0.000826829
0.0181277	0.000476041	0.000476083	0.000476244	0.000476055	0.000476055	0.000476083	0.000476033	0.000476078	0.152359	0.118834	0.000476078	0.611041	0.00047609	0.000476092	0.000476036	0.000476053	0.000476063	0.000476105	0.000476175	0.0267296	0.000476115	0.00047605	0.000476043	0.000476086	0.000476114	0.000476122	0.000476046	0.00047608	0.000476083	0.000476038	0.000476045	0.000476126	0.000476087	0.000476088	0.000476032	0.000476064	0.000476096	0.000476156	0.0519607	0.000476107	0.000476157	0.000476057	0.000476112	0.000476062	0.00047612	0.000476111	0.000476069	0.000476044	0.000476102
0.00120502	0.00120498	0.00120499	0.00120508	0.00120503	0.00120498	0.00120504	0.00120509	0.00120499	0.00120504	0.00120504	0.940953	0.001205	0.00120502	0.001205	0.00120497	0.001205	0.001205	0.00120501	0.00120506	0.00120512	0.001205	0.00120499	0.00120501	0.00120502	0.001205	0.00120498	0.00120497	0.00120498	0.00120522	0.00120497	0.00120498	0.00120502	0.00120506	0.00120501	0.00120497	0.001205	0.00120505	0.00120505	0.00120499	0.00120513	0.00120502	0.00120497	0.00120504	0.00120497	0.00120565	0.00120509	0.00120502	0.00120497	0.00120501
0.0003989	0.000398833	0.000398856	0.000398926	0.000398859	0.000398839	0.00039888	0.00039889	0.000398866	0.00385368	0.000398889	0.229647	0.000398853	0.000398859	0.000398874	0.000398857	0.000399156	0.000398843	0.000398869	0.0786931	0.000398944	0.000398874	0.000398948	0.000398833	0.000398907	0.000398855	0.000398867	0.000398827	0.000398863	0.000398869	0.000398833	0.000398861	0.000398863	0.000398863	0.000398867	0.000398838	0.000398857	0.00039893	0.544969	0.000398859	0.000398935	0.000398967	0.000398859	0.00039889	0.000398832	0.000398895	0.124887	0.000398865	0.00039883	0.000398899
0.000857169	0.000857081	0.000857108	0.0377948	0.0167	0.000857117	0.000857272	0.000857067	0.000857155	0.000857251	0.276838	0.000857242	0.000857284	0.000857143	0.000857217	0.000857068	0.000857137	0.000857152	0.000857138	0.0268382	0.00085727	0.000857163	0.000857138	0.000857101	0.032942	0.000857133	0.000857176	0.00085707	0.000857088	0.000857254	0.000857196	0.000857088	0.451182	0.000857179	0.000857165	0.000857064	0.000857138	0.000857191	0.000857167	0.000857159	0.000857182	0.0813594	0.000857136	0.000857339	0.0403439	0.000857242	0.000857185	0.000857531	0.000857077	0.00085716
0.000360897	0.000360833	0.000360851	0.0416359	0.000360898	0.000360843	0.000360908	0.000360881	0.000360875	0.000360871	0.000361002	0.403158	0.00036091	0.000360931	0.000360924	0.000360833	0.000361038	0.000360839	0.000360856	0.0338099	0.000360902	0.000360938	0.000360884	0.000360847	0.0505402	0.000360867	0.000360839	0.00036083	0.000360845	0.000360925	0.000360831	0.000360867	0.000360886	0.000360885	0.000360872	0.000360839	0.000360869	0.000360924	0.347239	0.00036086	0.000360944	0.000360969	0.000360863	0.000360921	0.000360846	0.00036088	0.107738	0.000360885	0.000360839	0.000360886
0.00101029	0.00101025	0.00101027	0.0010104	0.00101031	0.00101025	0.00101031	0.00101034	0.00101026	0.00101033	0.00101036	0.950495	0.00101027	0.00101028	0.00101026	0.00101025	0.00101027	0.00101028	0.00101027	0.00101034	0.00101042	0.0010103	0.00101026	0.00101027	0.00101032	0.00101028	0.00101025	0.00101024	0.00101027	0.00101045	0.00101025	0.00101025	0.00101028	0.00101031	0.00101029	0.00101024	0.00101027	0.0010103	0.00101031	0.00101028	0.00101043	0.00101028	0.00101025	0.00101031	0.00101026	0.00101142	0.00101036	0.0010103	0.00101024	0.00101028
0.000178669	0.0080698	0.000178658	0.000178677	0.000178654	0.000178648	0.000178686	0.000178656	0.0437716	0.000178663	0.000178675	0.000178699	0.0192218	0.000178678	0.000178699	0.000178651	0.000178706	0.000178648	0.000178668	0.000178676	0.00973237	0.000178711	0.000178676	0.000178649	0.000178682	0.00017866	0.000178667	0.000178679	0.000178646	0.000178673	0.000178644	0.000178655	0.000178679	0.000178668	0.000178666	0.000178641	0.759429	0.10999	0.042103	0.000178664	0.00017868	0.000178697	0.000178675	0.00017866	0.000178645	0.00017868	0.000178684	0.000178668	0.000178652	0.000178692
0.000178669	0.0080698	0.000178658	0.000178677	0.000178654	0.000178648	0.000178686	0.000178656	0.0437716	0.000178663	0.000178675	0.000178699	0.0192218	0.000178678	0.000178699	0.000178651	0.000178706	0.000178648	0.000178668	0.000178676	0.00973193	0.000178711	0.000178676	0.000178649	0.000178682	0.00017866	0.000178667	0.000178679	0.000178646	0.000178673	0.000178644	0.000178655	0.000178679	0.000178668	0.000178666	0.000178641	0.759428	0.109989	0.0421052	0.000178664	0.00017868	0.000178697	0.000178675	0.00017866	0.000178645	0.00017868	0.000178684	0.000178668	0.000178652	0.000178692
0.000264123	0.000264048	0.0002641	0.000264082	0.000264053	0.000264046	0.000264069	0.000264053	0.000264069	0.00026408	0.000264074	0.000264103	0.000264051	0.000264069	0.000264047	0.000264045	0.000264152	0.000264052	0.000264075	0.000264086	0.934788	0.000264106	0.000264059	0.000264043	0.000264104	0.000264051	0.000264054	0.00026405	0.000264059	0.00026409	0.00026404	0.000264045	0.000264063	0.000264054	0.000264074	0.000264049	0.000264061	0.000264075	0.0294569	0.000264109	0.000264085	0.000264092	0.000264043	0.000264071	0.000264048	0.000264085	0.0233443	0.000264071	0.00026404	0.000264086
0.000239466	0.000239404	0.000239442	0.000239437	0.000239409	0.000239404	0.000239424	0.000239411	0.000239421	0.000239433	0.000239428	0.000239458	0.000239408	0.000239422	0.000239404	0.000239402	0.000239475	0.000239408	0.000239425	0.000239443	0.941628	0.000239451	0.000239414	0.000239401	0.000239452	0.000239408	0.00023941	0.000239406	0.000239413	0.000239438	0.000239398	0.000239403	0.000239416	0.00023941	0.000239426	0.000239408	0.000239416	0.000239427	0.000239478	0.000239457	0.000239438	0.000239441	0.000239401	0.000239423	0.000239405	0.000239438	0.0468799	0.000239424	0.000239398	0.000239435
0.000497793	0.00049771	0.000497709	0.000497834	0.000497728	0.000497704	0.000497748	0.000497726	0.000497706	0.000497777	0.000497768	0.897657	0.000497726	0.000497817	0.000497754	0.0004977	0.000497713	0.000497715	0.000497733	0.000497774	0.0784515	0.00049779	0.000497706	0.000497712	0.000497739	0.000497725	0.000497701	0.0004977	0.000497767	0.00049776	0.0004977	0.00049771	0.000497716	0.000497729	0.00049773	0.000497716	0.000497726	0.000497747	0.000497824	0.00049772	0.00049781	0.000497714	0.000497701	0.000497729	0.000497716	0.000497902	0.000497832	0.000497724	0.000497701	0.000497747
0.0353891	0.000605558	0.000605623	0.000605662	0.000605586	0.000605552	0.163654	0.000605698	0.000605623	0.000605576	0.000605659	0.000605666	0.00060558	0.000605609	0.000605602	0.000605546	0.000605799	0.000605564	0.000605631	0.000605633	0.000605594	0.000605699	0.000605616	0.000605618	0.000605608	0.000605568	0.000605592	0.000605549	0.000605618	0.000605591	0.000605537	0.000605561	0.000605618	0.00060557	0.000605599	0.000605536	0.000605588	0.000605685	0.000605694	0.000605566	0.000605672	0.000605605	0.00638768	0.000605624	0.000605565	0.121666	0.000605724	0.64565	0.000605539	0.000605754
0.000909826	0.000909762	0.000909813	0.000909828	0.000909769	0.000909745	0.000909821	0.000909934	0.000909773	0.000909788	0.000909844	0.95542	0.000909759	0.000909766	0.000909737	0.000909738	0.00090975	0.000909744	0.00090984	0.000909796	0.000909845	0.000909856	0.000909752	0.000909736	0.000909918	0.000909758	0.000909738	0.000909729	0.000909742	0.000909764	0.000909729	0.00090974	0.000909787	0.00090975	0.000909845	0.000909732	0.000909755	0.000909798	0.000909868	0.000909752	0.00090991	0.000909754	0.000909734	0.000909796	0.000909741	0.000910098	0.000909891	0.000909798	0.000909989	0.000909867
0.000407521	0.000407471	0.000407484	0.000407582	0.000407483	0.000407475	0.000407514	0.000407488	0.000407515	0.000407571	0.000407525	0.767834	0.000407492	0.000407528	0.000407482	0.000407474	0.000407479	0.000407493	0.000407494	0.000407554	0.000407593	0.000407524	0.000407521	0.000407479	0.000407518	0.000407501	0.000407473	0.000407466	0.00040751	0.000407522	0.000407474	0.000407472	0.00040751	0.000407496	0.000407503	0.000407466	0.000407586	0.000407554	0.0388952	0.000407482	0.000407532	0.000407489	0.00040747	0.000407562	0.000407473	0.000407526	0.174118	0.000407511	0.000407467	0.000407504
0.0891414	0.0977401	0.000279318	0.000279261	0.000279244	0.000279257	0.000279289	0.000279286	0.000279293	0.000279249	0.000279294	0.057075	0.000279279	0.000279271	0.000279257	0.000279249	0.000279347	0.000279279	0.000279355	0.000279299	0.000279264	0.0353848	0.000279245	0.000279255	0.000279285	0.000279252	0.000279247	0.00027924	0.000279279	0.00027927	0.00301317	0.000279266	0.000279264	0.000279255	0.000279271	0.000279239	0.000279293	0.133688	0.0272768	0.000279249	0.0233551	0.000279261	0.000279242	0.000279268	0.000279239	0.000279326	0.437287	0.000279263	0.000279236	0.0848677
0.00061394	0.000613838	0.000613871	0.000613885	0.000613829	0.000613822	0.000613871	0.00061412	0.000613836	0.000613876	0.000613893	0.000613964	0.00061389	0.000613851	0.000613872	0.000613834	0.00061382	0.000613823	0.00061391	0.000613864	0.000613907	0.0225084	0.00061383	0.000613821	0.000613853	0.000613844	0.00061383	0.000613818	0.000613836	0.000613837	0.000613822	0.000613842	0.000613849	0.000613853	0.000613856	0.000613817	0.000613839	0.000613918	0.000613896	0.000613836	0.000613939	0.000613834	0.000613829	0.00061385	0.000613824	0.000613881	0.000613927	0.000613841	0.000613828	0.948026
0.000759387	0.000759262	0.000759291	0.000759481	0.000759304	0.000759265	0.000759392	0.000759547	0.00075929	0.000759321	0.526228	0.000759387	0.000759339	0.000759397	0.000759328	0.000759259	0.000759258	0.000759262	0.000759579	0.000759417	0.000759346	0.19014	0.000759341	0.000759253	0.0503317	0.000759312	0.000759291	0.000759236	0.000759252	0.000759332	0.000759237	0.0007593	0.000759373	0.00075927	0.000759317	0.000759237	0.000759327	0.0869551	0.000759356	0.000759422	0.000759369	0.000759304	0.000759352	0.000759316	0.000759274	0.000759452	0.112175	0.000759329	0.000759235	0.000759483
0.0020041	0.00200382	0.00200383	0.225697	0.0931016	0.00200434	0.00200412	0.0020037	0.00200412	0.00200405	0.00200416	0.00200422	0.00200398	0.00200382	0.00200386	0.00200456	0.0465725	0.00200384	0.00200404	0.00200419	0.00200375	0.00200446	0.00200387	0.00200449	0.254096	0.00200387	0.00200399	0.00200369	0.00200372	0.00200397	0.0020037	0.191878	0.00200402	0.00200427	0.00200398	0.00200367	0.00200382	0.00200394	0.00200459	0.100479	0.00200408	0.00200424	0.00200376	0.00200398	0.00200381	0.00200403	0.0020041	0.00200409	0.00200375	0.00200394
0.000254991	0.000254948	0.000255001	0.000255012	0.0036396	0.000254946	0.14123	0.000254991	0.00025497	0.000254992	0.000255012	0.0806553	0.000255008	0.000254967	0.0191626	0.000254949	0.000254952	0.00025496	0.00328662	0.000255007	0.000254971	0.00025498	0.000254982	0.000254954	0.000254977	0.000254974	0.000254973	0.000254956	0.000254945	0.000254985	0.000254946	0.000254966	0.000254972	0.000254978	0.000255038	0.000255013	0.000254957	0.0889248	0.000255007	0.000254958	0.652137	0.000255055	0.000255015	0.000254985	0.00025495	0.000255001	0.000254993	0.000254981	0.000254964	0.000255015
0.00196118	0.00196109	0.00196111	0.0019613	0.00196116	0.00196109	0.00196119	0.00196129	0.0019611	0.00196115	0.00196123	0.721116	0.00196111	0.00196117	0.00196109	0.00196108	0.00196109	0.00196115	0.00196118	0.00196131	0.00196147	0.00196122	0.00196112	0.00196109	0.00196126	0.00196112	0.00196109	0.00196107	0.0019611	0.00196124	0.00196108	0.00196109	0.00196113	0.00196112	0.00196114	0.00196108	0.00196112	0.00196122	0.0019612	0.00196114	0.0019615	0.00196116	0.00196108	0.00196119	0.00196109	0.184748	0.0019613	0.00196115	0.00196107	0.00196116
0.0358047	0.00121903	0.00121909	0.00121909	0.00121902	0.00121902	0.00121907	0.00121901	0.00121904	0.0975148	0.00121915	0.00121911	0.809383	0.00121908	0.00121908	0.00121897	0.00121907	0.00121904	0.00121902	0.00121936	0.00121906	0.00121916	0.00121899	0.00121898	0.00121944	0.00121925	0.00121904	0.00121902	0.00121912	0.00121901	0.00121898	0.00121899	0.00121915	0.00121903	0.0012191	0.00121897	0.001219	0.00121907	0.00121934	0.0012197	0.00121913	0.00121932	0.00121902	0.00121913	0.00121899	0.00121908	0.00121909	0.00121907	0.00121902	0.00121909
0.00089303	0.000892999	0.000893008	0.000893065	0.000893033	0.000892996	0.000893036	0.000893075	0.000893003	0.000893034	0.000893055	0.956241	0.000893009	0.000893027	0.000893008	0.000892994	0.00089301	0.000893015	0.000893015	0.00089305	0.000893077	0.000893049	0.000893004	0.000893013	0.000893034	0.000893013	0.000892998	0.000892992	0.000893	0.000893141	0.000892994	0.000892996	0.000893019	0.000893042	0.000893017	0.000892991	0.000893016	0.000893038	0.00089305	0.000893008	0.000893138	0.000893022	0.000892993	0.00089304	0.000892993	0.000893632	0.000893092	0.000893028	0.000892993	0.000893032
0.000328211	0.000328105	0.000328159	0.000328153	0.000328113	0.000328105	0.000328133	0.000328115	0.00032814	0.000328144	0.000328141	0.000328191	0.000328109	0.000328123	0.000328104	0.000328104	0.0162876	0.00032811	0.000328135	0.00032816	0.944532	0.000328166	0.000328123	0.000328102	0.000328184	0.000328111	0.000328114	0.000328112	0.000328124	0.000328161	0.000328097	0.000328104	0.000328126	0.000328115	0.000328142	0.0003281	0.000328116	0.000328137	0.000328204	0.000328197	0.000328152	0.000328157	0.000328101	0.00032814	0.000328109	0.000328141	0.0237582	0.000328136	0.000328097	0.000328135
0.000300138	0.00287746	0.000300105	0.000300166	0.00863657	0.000300093	0.0777862	0.000300114	0.000300158	0.000300124	0.371584	0.000300145	0.000300134	0.000300146	0.000300112	0.000300091	0.000300094	0.00030012	0.000300129	0.000300165	0.0319964	0.000300141	0.000300111	0.000300113	0.0376955	0.00030011	0.000300108	0.000300091	0.000300104	0.000300132	0.000300104	0.000300101	0.360542	0.000300117	0.000300112	0.000300112	0.000300106	0.00030013	0.000300138	0.000300131	0.000300151	0.0304236	0.000300097	0.000300196	0.0452097	0.000300131	0.000300143	0.0212436	0.000300097	0.000300118
0.000455989	0.000455829	0.110898	0.000455981	0.000455871	0.000455856	0.000455916	0.000455822	0.000455856	0.000455924	0.000455935	0.000455936	0.665787	0.000455858	0.000455903	0.000455826	0.000455827	0.000455871	0.000455883	0.000455932	0.000455924	0.00045587	0.000455857	0.000455854	0.000455895	0.000455879	0.000455862	0.000455833	0.000456046	0.000455859	0.000455827	0.000455837	0.000455856	0.000455859	0.000455876	0.000455823	0.000455838	0.201889	0.000455944	0.000455981	0.0004559	0.000455844	0.000455848	0.000455975	0.00045584	0.000455963	0.000455917	0.000455908	0.000455826	0.000455871
0.00181917	0.00181908	0.00181907	0.00181922	0.00181909	0.00181906	0.0018192	0.00181992	0.00181909	0.00181915	0.0018192	0.780976	0.00181914	0.00181947	0.00181907	0.00181918	0.00181906	0.0018191	0.00181912	0.00181927	0.00181924	0.00181909	0.00181915	0.00181909	0.0018192	0.00181909	0.00181906	0.00181905	0.00181908	0.00181915	0.00181905	0.00181907	0.00181909	0.0018191	0.00181917	0.00181905	0.0018191	0.00181917	0.131704	0.0018191	0.00181931	0.00181909	0.00181906	0.00181917	0.00181906	0.00181928	0.0018193	0.00181915	0.00181906	0.00181915
0.00196118	0.00196109	0.00196111	0.0019613	0.00196116	0.00196109	0.00196119	0.00196129	0.0019611	0.00196115	0.00196123	0.720863	0.00196111	0.00196117	0.00196109	0.00196108	0.00196109	0.00196115	0.00196118	0.00196131	0.00196147	0.00196122	0.00196111	0.00196109	0.00196126	0.00196112	0.00196109	0.00196107	0.0019611	0.00196124	0.00196108	0.00196109	0.00196113	0.00196112	0.00196114	0.00196108	0.00196112	0.00196122	0.0019612	0.00196114	0.0019615	0.00196116	0.00196108	0.00196119	0.00196109	0.185001	0.0019613	0.00196115	0.00196107	0.00196116
0.0727156	0.000479489	0.131277	0.000479513	0.000479571	0.000479501	0.000479562	0.000479498	0.000479551	0.000479531	0.000479579	0.000479545	0.000479586	0.0165365	0.000479579	0.000479492	0.000479488	0.000479534	0.000479565	0.014517	0.000479515	0.000479552	0.000479601	0.000479493	0.000479518	0.000479503	0.000479497	0.000479479	0.000479499	0.0004795	0.000479495	0.000479506	0.000479553	0.000479564	0.00047955	0.000479484	0.000479505	0.000479629	0.000479579	0.000479529	0.156315	0.00047952	0.0004795	0.000479541	0.000479498	0.000479575	0.478895	0.000479526	0.000479483	0.109124
0.000254212	0.00025419	0.000254205	0.000254228	0.000254245	0.000254171	0.0656174	0.000254168	0.000254218	0.00993851	0.00025422	0.00025424	0.000254229	0.00867653	0.000254198	0.000254201	0.000254172	0.00025418	0.000254185	0.0674211	0.000254241	0.000254205	0.000254217	0.000254183	0.136447	0.000254207	0.000254184	0.000254179	0.000254174	0.000254187	0.000254165	0.000254194	0.000254197	0.000254204	0.000254198	0.000254177	0.000254178	0.215186	0.322546	0.000254272	0.000254211	0.00025422	0.000254176	0.000254216	0.00025417	0.000254211	0.16349	0.000254233	0.000254172	0.000254203
0.00025229	0.000252269	0.000252284	0.000252307	0.000252323	0.00025225	0.0653872	0.000252247	0.000252297	0.00976961	0.000252299	0.000252319	0.000252307	0.00866559	0.000252277	0.00025228	0.000252251	0.000252259	0.000252264	0.0770291	0.000252319	0.000252284	0.000252296	0.000252262	0.135019	0.000252286	0.000252262	0.000252258	0.000252253	0.000252266	0.000252244	0.000252272	0.000252276	0.000252283	0.000252277	0.000252256	0.000252257	0.215132	0.320952	0.00025235	0.00025229	0.000252299	0.000252255	0.000252295	0.000252249	0.00025229	0.15745	0.000252311	0.000252252	0.000252282
0.00139491	0.00139481	0.00139482	0.00139509	0.00139495	0.00139481	0.00139506	0.00139479	0.00139484	0.00139494	0.134058	0.00139512	0.00139489	0.00139495	0.00139486	0.0013948	0.00139481	0.0013949	0.00139485	0.00139507	0.0013954	0.00139487	0.00139485	0.00139485	0.043745	0.00139487	0.00139486	0.0013948	0.00139484	0.00139488	0.00139482	0.00139486	0.478702	0.00139487	0.00139488	0.00139483	0.00139487	0.00139494	0.00139489	0.00139491	0.00139494	0.279328	0.00139482	0.00139512	0.00139522	0.00139496	0.00139505	0.00139498	0.0013948	0.0013949
0.00201082	0.00201035	0.00201046	0.0020112	0.00201082	0.00201046	0.00201072	0.00201039	0.00201067	0.00201046	0.00201086	0.00201086	0.00201124	0.00201085	0.00201045	0.00201037	0.00201041	0.00201045	0.00201047	0.259788	0.00201095	0.00201044	0.0541713	0.00201036	0.222185	0.00201057	0.00201048	0.0020104	0.00201043	0.00201078	0.00201034	0.00201047	0.00201055	0.00201054	0.0321307	0.00201047	0.00201042	0.00201111	0.0020107	0.00201045	0.0020114	0.341247	0.00201037	0.00201073	0.00201038	0.00201062	0.00201067	0.00201069	0.00201034	0.00201054
0.000389631	0.000389567	0.000389592	0.000389672	0.000389596	0.000389572	0.000389621	0.000389591	0.000389576	0.000389632	0.000389614	0.345579	0.000389623	0.000389604	0.000389593	0.000389562	0.00038957	0.000389576	0.000389597	0.051541	0.000389634	0.000389653	0.000389587	0.0363529	0.00038965	0.000389579	0.000389589	0.000389568	0.00446591	0.000389612	0.00408105	0.000389603	0.000389598	0.000389588	0.000389595	0.000389563	0.000389608	0.000389614	0.308447	0.000389585	0.0363617	0.000389576	0.00725285	0.0209098	0.000389595	0.00038964	0.169425	0.000389703	0.000389558	0.000389618
0.000356068	0.000356022	0.000356079	0.000356028	0.000356003	0.000355999	0.00035605	0.000356002	0.000356092	0.00035606	0.000356028	0.0336302	0.000356227	0.000356094	0.000356088	0.000355992	0.000356022	0.000355992	0.000356022	0.000356035	0.000356033	0.000356064	0.000356115	0.000355992	0.000356028	0.000356006	0.000356008	0.00035601	0.000356007	0.000356031	0.000356004	0.00035601	0.000356149	0.000356013	0.00035604	0.000355985	0.000356084	0.0166467	0.000356053	0.000356011	0.000356056	0.000356019	0.000355993	0.000356082	0.000356009	0.157344	0.596708	0.000356038	0.000355988	0.179649
0.000641173	0.000641121	0.000641134	0.000641276	0.0486731	0.000641298	0.409618	0.000641113	0.000641436	0.000641426	0.000641291	0.000641326	0.000641162	0.000641147	0.000641126	0.000641117	0.000641136	0.000641147	0.000641182	0.000641298	0.0618948	0.000641152	0.000641131	0.000641334	0.437567	0.000641538	0.000641206	0.000641118	0.00064113	0.000641326	0.000641119	0.000641143	0.000641169	0.000641154	0.000641194	0.00064122	0.000641145	0.000641223	0.000641262	0.000641363	0.000641194	0.000641141	0.000641277	0.000641228	0.000641176	0.000641238	0.000641264	0.000641189	0.0133919	0.000641161
0.000523774	0.000523737	0.000523748	0.00052382	0.000523748	0.000523737	0.000523799	0.000523749	0.000523731	0.000523756	0.000523808	0.000523819	0.000523749	0.000523761	0.00052375	0.000523728	0.000523733	0.000523734	0.000523762	0.000523787	0.000523797	0.000523755	0.00052373	0.000523812	0.000523902	0.000523747	0.000523729	0.000523726	0.000523736	0.000523763	0.00052373	0.000523737	0.000523739	0.000523741	0.000523744	0.000523725	0.000523741	0.000523826	0.000523785	0.000523784	0.00052377	0.000523741	0.000523732	0.000523768	0.000523734	0.974336	0.000523862	0.000523789	0.000523732	0.000523774
0.000290091	0.000290011	0.000290061	0.000290049	0.000290017	0.000290009	0.000290034	0.000290019	0.000290033	0.000290046	0.000290037	0.000290073	0.000290015	0.000290034	0.00029001	0.000290008	0.00945579	0.000290012	0.000290037	0.000290053	0.903344	0.000290062	0.000290024	0.000290007	0.000290077	0.000290014	0.000290017	0.000290015	0.000290025	0.000290049	0.000290003	0.000290008	0.000290022	0.000290016	0.000290039	0.000290012	0.000290026	0.000290042	0.0422706	0.000290081	0.00029005	0.000290051	0.000290006	0.000290033	0.000290012	0.00029005	0.0315885	0.000290037	0.000290003	0.000290053
0.000497793	0.00049771	0.000497709	0.000497834	0.000497728	0.000497704	0.000497748	0.000497726	0.000497706	0.000497777	0.000497768	0.897646	0.000497726	0.000497817	0.000497754	0.0004977	0.000497713	0.000497715	0.000497733	0.000497774	0.0784621	0.00049779	0.000497706	0.000497712	0.000497739	0.000497725	0.000497701	0.0004977	0.000497767	0.00049776	0.0004977	0.00049771	0.000497716	0.000497729	0.00049773	0.000497716	0.000497726	0.000497747	0.000497824	0.00049772	0.00049781	0.000497714	0.000497701	0.000497729	0.000497716	0.000497939	0.000497832	0.000497724	0.000497701	0.000497747
0.000614564	0.000614457	0.0006145	0.000614893	0.000614462	0.0129677	0.000614488	0.000614433	0.000614516	0.235592	0.04509	0.000614489	0.497767	0.000614492	0.000614478	0.000614448	0.000614447	0.000614473	0.000614568	0.000614541	0.0383849	0.000614664	0.000614495	0.000614446	0.00061448	0.000614487	0.000614465	0.000614448	0.000614491	0.000614504	0.00061444	0.00061445	0.000614543	0.000614477	0.0006145	0.000614432	0.000614487	0.000614515	0.000614556	0.14316	0.000614529	0.000614502	0.000614448	0.00061453	0.000614447	0.00061458	0.000614522	0.000614473	0.000614479	0.000614525
0.000526651	0.000526581	0.000526585	0.000526683	0.000526601	0.000526583	0.000526627	0.000526607	0.000526588	0.000526639	0.000526631	0.693431	0.000526603	0.000526603	0.000526645	0.000526577	0.000526597	0.000526601	0.000526602	0.00052664	0.281292	0.000526639	0.000526583	0.00052659	0.000526622	0.000526606	0.000526578	0.000526575	0.000526625	0.00052665	0.000526577	0.000526589	0.000526599	0.000526614	0.000526608	0.000526598	0.0005266	0.000526621	0.000526646	0.000526599	0.000526673	0.000526596	0.000526579	0.000526608	0.000526583	0.00052667	0.000526692	0.000526603	0.000526577	0.000526617
0.000331746	0.00033172	0.000331707	0.000331765	0.000331707	0.00033171	0.000331759	0.000331733	0.000331724	0.000331736	0.000331736	0.277126	0.000331733	0.000331762	0.00033172	0.000331701	0.000331724	0.000331703	0.000331721	0.000331811	0.000331785	0.000331721	0.00719283	0.0003317	0.00033181	0.000331717	0.000331701	0.000331694	0.00033176	0.00033171	0.000331694	0.000331718	0.000331719	0.000331814	0.0287523	0.0003317	0.000331728	0.000331778	0.445461	0.000331754	0.000331766	0.00033172	0.000331709	0.000331735	0.000331694	0.000331746	0.226541	0.000331731	0.000331704	0.000331747
0.0100566	0.000273146	0.000273158	0.000273219	0.000273143	0.000273131	0.000273225	0.000273178	0.000273144	0.383382	0.294656	0.000273162	0.195909	0.000273146	0.00027319	0.000273149	0.000273128	0.000273135	0.000273149	0.0002732	0.000273164	0.000273162	0.000273128	0.000273128	0.000273187	0.000273142	0.000273182	0.00027312	0.00027313	0.000273138	0.000273119	0.000273134	0.000273164	0.000273169	0.00027315	0.000273157	0.000273127	0.000273186	0.000273178	0.039242	0.000273177	0.000273185	0.000273137	0.0647357	0.00027313	0.000273167	0.00027318	0.000273181	0.000273122	0.000273172
0.00102099	0.00102086	0.00102094	0.00102096	0.00102088	0.00102085	0.00102099	0.00102087	0.001021	0.0010209	0.00102097	0.00102109	0.00102111	0.00102092	0.0010209	0.00102084	0.00102089	0.00102091	0.00102102	0.00102101	0.00102097	0.0369845	0.00102085	0.00102093	0.00102103	0.0010209	0.00102105	0.00102082	0.0010209	0.00102103	0.00102083	0.00102089	0.00102095	0.00102098	0.00102095	0.00102082	0.00102087	0.00102098	0.00102098	0.00102111	0.00102104	0.00102111	0.00102088	0.00102094	0.00102089	0.00102114	0.00102105	0.91401	0.00102083	0.001021
0.00116303	0.00116298	0.00116299	0.00116313	0.00116302	0.00116298	0.00116305	0.00116305	0.00116299	0.00116305	0.00116309	0.903209	0.00116299	0.00116303	0.00116299	0.00116297	0.00116298	0.00116301	0.00116301	0.0011631	0.00116322	0.00116304	0.00116299	0.00116299	0.00116307	0.001163	0.00116298	0.00116297	0.00116298	0.00116307	0.00116297	0.00116298	0.001163	0.001163	0.00116302	0.00116297	0.001163	0.00116305	0.00116305	0.00116301	0.00116319	0.00116302	0.00116297	0.00116304	0.00116299	0.0409654	0.00116313	0.00116302	0.00116297	0.00116303
0.000821892	0.000821844	0.00082188	0.000821936	0.00082235	0.00082186	0.000821878	0.0284267	0.000821863	0.000821862	0.205564	0.0598748	0.000821881	0.000821917	0.000821836	0.000821836	0.000821834	0.000821842	0.000821984	0.000821898	0.0490362	0.000821919	0.0008219	0.000821819	0.000821889	0.000821857	0.000821833	0.000821829	0.000821924	0.000821868	0.000821827	0.000821825	0.606495	0.000821919	0.000821849	0.000821814	0.000821875	0.00082193	0.000821891	0.000821852	0.0144397	0.00082199	0.000821814	0.000822203	0.000821816	0.000821989	0.000821946	0.000821851	0.000821814	0.000821901
0.000552318	0.00525421	0.00055228	0.000552439	0.000552286	0.000552255	0.000552326	0.0005523	0.000552282	0.0173897	0.000552319	0.227036	0.000552301	0.000552273	0.000552295	0.000552254	0.000552312	0.00055228	0.000552319	0.000552363	0.259864	0.000552615	0.000552264	0.000552259	0.000552335	0.000552284	0.000552271	0.000552266	0.00055227	0.000552378	0.00055227	0.000552339	0.000552303	0.000552291	0.000552299	0.000552253	0.000552331	0.000552383	0.465602	0.000552373	0.000552311	0.000552275	0.0005523	0.000552312	0.000552255	0.00055232	0.000552437	0.000552319	0.000552248	0.000552298
0.000800806	0.000800621	0.000800645	0.000800768	0.000800634	0.000800612	0.000800736	0.00080069	0.000800629	0.00080064	0.000800709	0.760881	0.000800712	0.000800687	0.000800641	0.000800619	0.000800625	0.000800691	0.000800654	0.0602687	0.000800724	0.000800689	0.000800701	0.000800616	0.00080072	0.000800638	0.000800945	0.00080061	0.000800642	0.000800667	0.000800603	0.00080066	0.00080065	0.000800747	0.000800671	0.000800653	0.000800638	0.000800703	0.141218	0.000800661	0.000800961	0.000800652	0.000800639	0.000800699	0.000800614	0.000800789	0.000800805	0.000800711	0.000800602	0.000800711
0.00126691	0.00126684	0.0012668	0.00126711	0.00126692	0.00126681	0.0729845	0.00126717	0.00126687	0.204822	0.00126724	0.00126704	0.00126702	0.00126688	0.00126693	0.00126679	0.00126679	0.213458	0.00126682	0.0012672	0.00126704	0.00126684	0.00126693	0.00126682	0.190309	0.0312289	0.0012668	0.00126677	0.00126682	0.00126684	0.00126677	0.00126684	0.00126685	0.00126691	0.00126696	0.00126676	0.00126689	0.231455	0.00126694	0.00126685	0.00126692	0.00126681	0.00126681	0.00126696	0.00126692	0.00126689	0.00126701	0.00126689	0.00126678	0.00126688
0.00140923	0.00140874	0.00140895	0.00140887	0.00140875	0.00140868	0.00140881	0.0014087	0.00140877	0.00140912	0.00140884	0.00140901	0.00140873	0.00140885	0.00140871	0.0014087	0.00140871	0.00140871	0.00140884	0.00140891	0.863812	0.00140895	0.00140874	0.00140869	0.00140876	0.00140873	0.00140875	0.00140896	0.00140876	0.0014089	0.00140868	0.0014087	0.00140874	0.00140876	0.00140884	0.00140869	0.00140875	0.00140888	0.00140906	0.00140872	0.00140897	0.00140876	0.0014087	0.00140876	0.0014087	0.00140896	0.0685649	0.00140885	0.00140867	0.00140892
0.00113659	0.00113655	0.00113656	0.0011367	0.0011366	0.00113654	0.00113662	0.00113662	0.00113655	0.00113662	0.00113666	0.899698	0.00113656	0.00113659	0.00113655	0.00113653	0.00113654	0.00113658	0.00113658	0.00113666	0.00113678	0.00113661	0.00113655	0.00113655	0.00113663	0.00113657	0.00113654	0.00113653	0.00113655	0.00113664	0.00113654	0.00113654	0.00113657	0.00113657	0.00113659	0.00113653	0.00113657	0.00113661	0.00113661	0.00113657	0.00113675	0.00113659	0.00113654	0.00113661	0.00113656	0.0457458	0.00113669	0.00113659	0.00113654	0.00113659
0.00187818	0.00187809	0.00187814	0.00187829	0.00187805	0.00187797	0.00187821	0.00187795	0.00187803	0.00187818	0.00187825	0.00187839	0.00187803	0.00187805	0.00187799	0.00187795	0.00187807	0.00187809	0.00187804	0.47162	0.00187943	0.00187807	0.00187795	0.00187796	0.43823	0.00187801	0.00187795	0.00187796	0.00187798	0.00187801	0.00187796	0.00187799	0.00187807	0.00187804	0.00187814	0.00187803	0.001878	0.00187808	0.00187853	0.00187811	0.00187813	0.0018781	0.00187796	0.00187852	0.00187795	0.00187819	0.00187869	0.00187817	0.00187795	0.00187808
0.000620286	0.000620206	0.000620262	0.000620324	0.000620233	0.000620198	0.000620277	0.000620327	0.000620212	0.000620247	0.000620257	0.000620252	0.000620237	0.000620241	0.000620237	0.000620187	0.000620252	0.000620261	0.00062024	0.017727	0.000620322	0.189597	0.000620188	0.000620209	0.00062029	0.000620237	0.000620264	0.000620193	0.000620231	0.000620243	0.000620191	0.000620206	0.000620234	0.000620224	0.00062026	0.000620191	0.000620208	0.00062025	0.000620231	0.000620222	0.000620316	0.00062024	0.000620199	0.00062029	0.000620237	0.763525	0.000620303	0.000620234	0.00062023	0.00062031
0.000220361	0.000220353	0.000220382	0.000220367	0.000220452	0.000220381	0.0771245	0.000220391	0.000220437	0.000220406	0.000220397	0.010837	0.252685	0.000220353	0.057918	0.000220339	0.00022036	0.000220346	0.000220382	0.000220367	0.000220377	0.000220356	0.000220339	0.000220354	0.0242991	0.0002204	0.000220426	0.000220341	0.000220336	0.000220356	0.000220335	0.000220368	0.000220357	0.00969333	0.000220362	0.000220362	0.000220352	0.54166	0.000220369	0.000220354	0.000220383	0.000220373	0.00022036	0.00514161	0.000220337	0.000220441	0.000220386	0.000220385	0.000220343	0.0116061
0.00266668	0.0617441	0.00266654	0.00266685	0.00266757	0.00266648	0.00266695	0.00266646	0.00266647	0.00266667	0.0026669	0.276436	0.00266658	0.00266647	0.00266679	0.00266669	0.00266663	0.00266649	0.00266757	0.00266703	0.00266663	0.00266702	0.00266827	0.00266669	0.508641	0.00266679	0.00266714	0.00266645	0.00266652	0.002667	0.00266646	0.00266648	0.00266671	0.00266662	0.00266667	0.00266645	0.00266668	0.00266668	0.00266652	0.00266689	0.00266672	0.00266645	0.00266653	0.00266737	0.00266646	0.00266703	0.00266678	0.00266677	0.0305073	0.00266711
0.00185348	0.00185338	0.0018534	0.00185359	0.00185348	0.00185338	0.00185346	0.00185357	0.00185339	0.00185347	0.00185351	0.723813	0.0018534	0.00185346	0.00185338	0.00185336	0.00185337	0.00185344	0.00185346	0.00185357	0.00185372	0.0018535	0.0018534	0.00185338	0.00185353	0.00185341	0.00185338	0.00185336	0.00185339	0.00185353	0.00185337	0.00185338	0.00185342	0.00185341	0.00185342	0.00185336	0.0018534	0.0018535	0.00185347	0.00185342	0.00185382	0.00185345	0.00185337	0.00185347	0.00185338	0.187221	0.00185357	0.00185344	0.00185336	0.00185345
0.00204193	0.0235383	0.00204171	0.00204192	0.00204181	0.00204173	0.0020419	0.00204167	0.00204171	0.00204184	0.00204196	0.0020419	0.00204183	0.00204174	0.00204186	0.00204168	0.00204175	0.0020417	0.00204177	0.0020418	0.0020419	0.00204176	0.00204169	0.0020417	0.878455	0.00204177	0.00204168	0.00204169	0.0020417	0.00204178	0.00204168	0.00204171	0.0020418	0.00204176	0.00204181	0.00204168	0.00204177	0.00204221	0.00204177	0.00204207	0.00204179	0.00204175	0.00204186	0.00204186	0.00204171	0.00204185	0.00204189	0.00204192	0.00204168	0.00204181
0.000886768	0.000886582	0.000886615	0.127584	0.000886628	0.000886584	0.00088689	0.000886589	0.000886646	0.000886712	0.00088683	0.000886825	0.000886803	0.000886605	0.000886795	0.000886571	0.000886604	0.000886593	0.000887416	0.337778	0.0631393	0.000887264	0.000886595	0.000886703	0.21158	0.000886629	0.000886579	0.000886582	0.000886613	0.00088666	0.000886587	0.00088663	0.000886616	0.000886606	0.000886691	0.000886587	0.000886607	0.000886722	0.175281	0.000887261	0.000886705	0.000886609	0.000886717	0.00088675	0.000886592	0.000886928	0.0456226	0.000886669	0.000886651	0.000886672
0.000662494	0.000662293	0.000662308	0.000662476	0.000662351	0.000662285	0.000662392	0.000662275	0.000662466	0.00066241	0.0548134	0.000662367	0.000662435	0.000662419	0.000662314	0.000662363	0.00066239	0.000662321	0.000662391	0.73461	0.000662477	0.00066247	0.000662413	0.000662297	0.000662371	0.000662326	0.000662317	0.000662274	0.00672774	0.000662331	0.000662296	0.000662302	0.000662374	0.000662456	0.000662333	0.000662344	0.000662536	0.000662479	0.173379	0.000662303	0.000662387	0.000662339	0.000662296	0.000662368	0.000662331	0.000662469	0.000662436	0.000662327	0.000662273	0.000662396
0.000533456	0.000533407	0.000533414	0.000533527	0.000533478	0.000533406	0.000533504	0.000533446	0.000533513	0.000533449	0.000533507	0.421311	0.000533695	0.000533476	0.000533413	0.000533401	0.000533467	0.000533454	0.000533455	0.00053352	0.000533512	0.00053345	0.000533466	0.000533431	0.000533654	0.000533507	0.000533424	0.000533402	0.000533477	0.000533452	0.000533412	0.00053341	0.000533471	0.000533444	0.000533449	0.000533397	0.000533466	0.000533457	0.000533531	0.000533536	0.000533462	0.000533459	0.0054302	0.000533603	0.000533422	0.000533493	0.548186	0.000533475	0.0005334	0.000533442
0.00055979	0.000559689	0.000559698	0.000559923	0.000559712	0.000559699	0.000559942	0.000559706	0.000559691	0.000559784	0.000559746	0.0213315	0.000559721	0.000559729	0.000559693	0.00055968	0.000559782	0.000559692	0.000559713	0.000559798	0.849642	0.000559723	0.000559722	0.000559686	0.000559889	0.000559707	0.000559688	0.000559681	0.0005597	0.000559738	0.000559678	0.000559687	0.000559704	0.00055976	0.000559718	0.000559695	0.000559693	0.000559718	0.102719	0.000559887	0.000559776	0.000559718	0.000559689	0.000559739	0.000559696	0.000559762	0.000559827	0.000559788	0.000559679	0.000559729
0.000990777	0.000990745	0.000990775	0.000991002	0.000991106	0.000990758	0.046553	0.000990755	0.00099114	0.000991276	0.304533	0.000991024	0.000990905	0.000990789	0.126779	0.000990725	0.000990756	0.000990798	0.000990777	0.000990807	0.0795503	0.000990828	0.000990942	0.0215097	0.140301	0.000990922	0.000990747	0.000990733	0.000990759	0.000990794	0.000990718	0.000990805	0.0162958	0.16846	0.00099085	0.000990711	0.000990739	0.000991157	0.000990924	0.000990817	0.000990855	0.000990807	0.000990875	0.000990939	0.000991153	0.000990894	0.000990923	0.0553942	0.000990711	0.000990899
0.000233869	0.000233809	0.000233846	0.00023384	0.000233813	0.000233808	0.000233827	0.000233815	0.000233825	0.000233836	0.000233831	0.000233861	0.000233812	0.000233826	0.000233809	0.000233806	0.000233889	0.000233812	0.00023383	0.000233846	0.94727	0.000233854	0.000233818	0.000233806	0.000233854	0.000233812	0.000233814	0.00023381	0.000233818	0.000233843	0.000233803	0.000233807	0.000233821	0.000233814	0.00023383	0.000233813	0.00023382	0.000233831	0.000233881	0.000233859	0.000233841	0.000233844	0.000233805	0.000233827	0.000233809	0.000233842	0.0415067	0.000233827	0.000233803	0.000233839
0.000614466	0.000614447	0.000614449	0.000614549	0.000614665	0.000614486	0.016401	0.000614458	0.000614591	0.000614494	0.000614512	0.000614519	0.000614538	0.000614464	0.000614448	0.000614477	0.0052306	0.000614451	0.000614475	0.377244	0.0512524	0.000614486	0.000614444	0.000614466	0.49181	0.000614872	0.00061445	0.000614452	0.000614447	0.00061451	0.000614529	0.000614471	0.000614465	0.000614482	0.000614483	0.00496866	0.000614458	0.000614485	0.00061458	0.0266695	0.000614495	0.000614479	0.000614453	0.000614574	0.000614561	0.000614521	0.000614551	0.000614496	0.000614449	0.000614472
0.00201917	0.00201889	0.00201907	0.0770921	0.00201926	0.00201889	0.00201908	0.00201879	0.00201902	0.00201899	0.00201936	0.00201912	0.0020191	0.00201897	0.00201943	0.0020189	0.00201892	0.00201883	0.0255424	0.00201931	0.00201955	0.00201923	0.0174928	0.0020189	0.00201929	0.00201902	0.00201896	0.00201896	0.00201903	0.002019	0.00201884	0.00201896	0.00201895	0.0020189	0.00201897	0.139003	0.00201892	0.00201917	0.00201908	0.0276466	0.00201933	0.002019	0.00201923	0.0351709	0.0262381	0.22595	0.00201925	0.343082	0.00201888	0.00201919
0.000233869	0.000233809	0.000233846	0.00023384	0.000233813	0.000233808	0.000233827	0.000233815	0.000233825	0.000233836	0.000233831	0.000233861	0.000233812	0.000233826	0.000233809	0.000233806	0.000233889	0.000233812	0.00023383	0.000233846	0.947252	0.000233854	0.000233818	0.000233806	0.000233855	0.000233812	0.000233814	0.00023381	0.000233818	0.000233843	0.000233803	0.000233807	0.000233821	0.000233814	0.00023383	0.000233813	0.00023382	0.000233831	0.000233881	0.000233859	0.000233841	0.000233844	0.000233805	0.000233827	0.000233809	0.000233842	0.0415242	0.000233828	0.000233803	0.000233839
0.000497793	0.00049771	0.000497709	0.000497834	0.000497728	0.000497704	0.000497748	0.000497726	0.000497706	0.000497777	0.000497768	0.897628	0.000497726	0.000497817	0.000497754	0.0004977	0.000497713	0.000497715	0.000497733	0.000497775	0.0784803	0.00049779	0.000497706	0.000497712	0.000497739	0.000497725	0.000497701	0.0004977	0.000497767	0.00049776	0.0004977	0.00049771	0.000497716	0.000497729	0.00049773	0.000497716	0.000497727	0.000497747	0.000497824	0.00049772	0.00049781	0.000497714	0.000497701	0.000497729	0.000497716	0.000498278	0.000497833	0.000497724	0.000497701	0.000497747
0.000233869	0.000233809	0.000233846	0.00023384	0.000233813	0.000233808	0.000233827	0.000233815	0.000233825	0.000233836	0.000233831	0.000233861	0.000233812	0.000233826	0.000233809	0.000233806	0.000233889	0.000233812	0.00023383	0.000233847	0.947283	0.000233854	0.000233818	0.000233806	0.000233855	0.000233812	0.000233814	0.00023381	0.000233818	0.000233843	0.000233803	0.000233807	0.000233821	0.000233814	0.00023383	0.000233813	0.00023382	0.000233831	0.000233881	0.000233859	0.000233841	0.000233844	0.000233805	0.000233827	0.000233809	0.000233842	0.0414931	0.000233828	0.000233803	0.000233839
0.000233869	0.000233809	0.000233846	0.00023384	0.000233813	0.000233808	0.000233827	0.000233815	0.000233825	0.000233836	0.000233831	0.000233861	0.000233812	0.000233826	0.000233809	0.000233806	0.000233889	0.000233812	0.00023383	0.000233847	0.947276	0.000233854	0.000233818	0.000233806	0.000233855	0.000233812	0.000233814	0.00023381	0.000233818	0.000233843	0.000233803	0.000233807	0.000233821	0.000233814	0.00023383	0.000233813	0.00023382	0.000233831	0.000233881	0.000233859	0.000233841	0.000233844	0.000233805	0.000233827	0.000233809	0.000233842	0.0415007	0.000233828	0.000233803	0.000233839
0.000549148	0.000549106	0.000549084	0.000549173	0.000549095	0.000549064	0.000549215	0.000549078	0.000549094	0.000549102	0.000549149	0.186249	0.000549105	0.000549102	0.000549064	0.000549063	0.00054906	0.000549099	0.000549105	0.153205	0.0365727	0.000549211	0.000549098	0.000549128	0.000549229	0.00054908	0.000549105	0.000549072	0.000549057	0.000549206	0.000549045	0.000549067	0.000549124	0.000549139	0.000549156	0.000549045	0.000549179	0.000549143	0.280667	0.00054911	0.000549232	0.000549261	0.000549096	0.000549125	0.000549061	0.000549195	0.318596	0.000549202	0.000549057	0.000549133
0.000578483	0.0005783	0.0264833	0.000578416	0.000578347	0.000578549	0.127953	0.000578399	0.000578378	0.0520589	0.0244551	0.000578363	0.0543336	0.000578442	0.0644804	0.000578299	0.000578298	0.000578303	0.000578392	0.161705	0.000578406	0.0978598	0.000578391	0.000578296	0.000578346	0.000578682	0.000578318	0.000578283	0.000578326	0.000578535	0.0223348	0.000578318	0.000578519	0.0587102	0.000578441	0.000578285	0.0296613	0.000578477	0.000578329	0.000578399	0.0968703	0.000578332	0.000578429	0.00057836	0.000578295	0.138741	0.000578397	0.000578379	0.000578294	0.023532
0.210838	0.000814069	0.000814136	0.000814128	0.000814097	0.000814045	0.0750611	0.000814066	0.000814104	0.000814074	0.000814223	0.000814143	0.000814177	0.056461	0.000814088	0.000814052	0.00081406	0.000814054	0.000814205	0.620189	0.000814118	0.000814191	0.00081409	0.000814216	0.000814231	0.000814086	0.000814078	0.000814038	0.000814097	0.000814093	0.000814042	0.000814066	0.00081411	0.000814101	0.000814148	0.000814397	0.000814105	0.000814318	0.000814295	0.000814074	0.000814207	0.000814294	0.000814064	0.000814132	0.000814052	0.000814233	0.000814185	0.000814115	0.000814039	0.000814174
0.28136	0.00060122	0.000601286	0.0992365	0.000601324	0.000601293	0.0809861	0.000601198	0.000601285	0.0364538	0.000601401	0.000601272	0.216659	0.000601328	0.000601411	0.000601203	0.000601273	0.000601222	0.000601283	0.0006014	0.000601399	0.0354085	0.000601262	0.000601222	0.00060131	0.000601326	0.00060128	0.000601276	0.000601316	0.000601251	0.0113549	0.000601256	0.000601308	0.000601546	0.000601455	0.000601209	0.000601238	0.172131	0.000601293	0.00060129	0.000601316	0.000601272	0.000601274	0.000601298	0.000601267	0.000601305	0.000601324	0.000601258	0.000601366	0.0417572
0.00060327	0.000603167	0.181968	0.000603279	0.00060321	0.000603167	0.512706	0.000603188	0.000603188	0.000603194	0.00060323	0.000603319	0.000603176	0.000603194	0.000603161	0.00060316	0.000603176	0.000603254	0.00060335	0.0830819	0.000603249	0.000603276	0.000603192	0.000603174	0.000603299	0.00060318	0.000603224	0.000603151	0.000603207	0.000603288	0.000603149	0.000603161	0.000603202	0.000603206	0.00060322	0.000603146	0.000603186	0.00060322	0.000603322	0.000603236	0.000603277	0.000603229	0.000603158	0.000603289	0.000603163	0.000603291	0.194496	0.000603239	0.000603145	0.000603292
0.000394633	0.000394564	0.000394607	0.000394597	0.000394588	0.000394611	0.000394609	0.000394567	0.000394611	0.000394754	0.000394607	0.000394656	0.000394568	0.0003946	0.000394575	0.000394552	0.000394669	0.000394626	0.000394712	0.000394646	0.000394699	0.000394601	0.000394647	0.00344599	0.00039465	0.000394679	0.000394577	0.000394549	0.000394584	0.000394639	0.000394555	0.000394575	0.000394669	0.000394577	0.00039466	0.00039455	0.00039458	0.0295639	0.000394609	0.000394615	0.000394615	0.000394616	0.00039456	0.000394699	0.000394554	0.000394593	0.415022	0.000394588	0.00039455	0.533816
0.000390844	0.000390742	0.000390774	0.0003908	0.000390752	0.000390737	0.000390776	0.000390742	0.000390764	0.000390798	0.00039078	0.000390821	0.000390746	0.000390775	0.000390742	0.000390737	0.000390741	0.00039074	0.00039077	0.000390799	0.797054	0.000390808	0.000390764	0.000390737	0.00039086	0.000390747	0.000390737	0.000390755	0.000390747	0.000390768	0.000390731	0.000390738	0.00039075	0.000390745	0.000390778	0.00039074	0.000390767	0.000390786	0.0861923	0.00039086	0.000390793	0.000390752	0.000390736	0.000390769	0.000390739	0.00039079	0.0983873	0.000390776	0.000390731	0.000390796
0.000610068	0.000609987	0.000609994	0.000610101	0.000610014	0.000609987	0.000610032	0.00061002	0.000609991	0.000610033	0.00061005	0.970109	0.000610005	0.00061001	0.000610048	0.000609983	0.000609995	0.000610001	0.000610016	0.000610054	0.000610089	0.000610068	0.000609991	0.000609997	0.00061002	0.000610007	0.000609984	0.00060998	0.000610033	0.000610061	0.000609982	0.000609994	0.000610002	0.000610018	0.000610012	0.000610004	0.000610013	0.000610035	0.000610069	0.000610003	0.000610112	0.00061	0.000609982	0.000610016	0.000609993	0.000610205	0.000610105	0.000610011	0.000609981	0.00061003
0.000480309	0.0300983	0.132634	0.000480227	0.0111627	0.000480241	0.000480281	0.000480257	0.000480461	0.00048028	0.000480271	0.000480254	0.000480334	0.0167486	0.0199021	0.00048026	0.000480359	0.000480196	0.000480235	0.000480238	0.000480205	0.000480324	0.000480195	0.000480263	0.000480208	0.00647896	0.000480378	0.000480195	0.251166	0.000480201	0.000480194	0.000480237	0.000480234	0.000480283	0.000480305	0.000480186	0.000480209	0.0635051	0.000480349	0.00615208	0.000480292	0.000480254	0.000480197	0.000480257	0.000480195	0.000480227	0.358733	0.000480229	0.000480203	0.0846894
0.025539	0.000305176	0.000305224	0.00030521	0.000305188	0.000305193	0.379089	0.000305169	0.000305241	0.000305216	0.000305245	0.000305244	0.000305254	0.000305237	0.000305219	0.000305176	0.000305214	0.000305204	0.000305211	0.298748	0.000305204	0.000305236	0.000305227	0.000305182	0.00030521	0.000305205	0.000305197	0.000305173	0.000305177	0.000305233	0.000305173	0.000305183	0.000305222	0.000305221	0.000305234	0.000305226	0.000305192	0.0802221	0.0941733	0.000305188	0.00030524	0.0149358	0.000305188	0.000305224	0.00030518	0.000305222	0.000305259	0.000305202	0.000305223	0.0941687
0.00188717	0.00188708	0.00188711	0.0018873	0.00188719	0.00188708	0.00188717	0.00188728	0.0018871	0.00188716	0.00188722	0.712924	0.0018871	0.00188717	0.00188708	0.00188707	0.00188708	0.00188715	0.00188717	0.00188728	0.00188745	0.00188721	0.00188711	0.00188709	0.00188724	0.00188712	0.00188708	0.00188706	0.00188709	0.00188724	0.00188707	0.00188708	0.00188713	0.00188712	0.00188713	0.00188707	0.00188711	0.00188721	0.00188718	0.00188713	0.00188747	0.00188716	0.00188707	0.00188718	0.00188709	0.196493	0.00188728	0.00188714	0.00188706	0.00188715
0.000500201	0.000500122	0.000500121	0.000500242	0.000500139	0.000500116	0.00050016	0.000500139	0.000500118	0.000500187	0.000500177	0.878441	0.000500139	0.000500228	0.000500167	0.000500112	0.000500125	0.000500127	0.000500142	0.000500187	0.07987	0.000500199	0.000500118	0.000500124	0.00050015	0.000500136	0.000500113	0.000500111	0.000500163	0.000500173	0.000500112	0.000500122	0.000500128	0.000500141	0.000500142	0.000500128	0.000500138	0.000500159	0.000500237	0.000500132	0.000500216	0.000500126	0.000500113	0.000500141	0.000500127	0.018182	0.000500244	0.000500136	0.000500113	0.000500158
0.00172587	0.00172565	0.00172578	0.068791	0.00172573	0.00172572	0.00172607	0.00172565	0.00172569	0.36181	0.00172603	0.153838	0.00172602	0.00172575	0.00172574	0.00172569	0.00172572	0.0267679	0.00172579	0.0689067	0.00172618	0.00172616	0.00172566	0.0017258	0.197908	0.00172573	0.00172576	0.00172564	0.00172569	0.00172587	0.00172561	0.00172566	0.00172575	0.00172573	0.00172584	0.00172562	0.00172578	0.00172607	0.0477674	0.00172581	0.00172634	0.00172573	0.00172568	0.00172578	0.00172564	0.00172585	0.0017262	0.00172635	0.00172569	0.00172677
0.000233869	0.000233809	0.000233846	0.00023384	0.000233813	0.000233808	0.000233827	0.000233815	0.000233825	0.000233836	0.000233831	0.000233861	0.000233812	0.000233826	0.000233809	0.000233806	0.000233889	0.000233812	0.00023383	0.000233846	0.947265	0.000233854	0.000233818	0.000233806	0.000233855	0.000233812	0.000233814	0.00023381	0.000233818	0.000233843	0.000233803	0.000233807	0.000233821	0.000233814	0.00023383	0.000233813	0.00023382	0.000233831	0.000233881	0.000233859	0.000233841	0.000233844	0.000233805	0.000233827	0.000233809	0.000233842	0.0415107	0.000233828	0.000233803	0.000233839
0.00129892	0.00129886	0.00129888	0.00129892	0.00129888	0.00129885	0.00129893	0.00129897	0.00129886	0.00129889	0.00129896	0.00129915	0.00129889	0.00129889	0.00129887	0.00129885	0.00129885	0.00129889	0.00129894	0.0012989	0.00129897	0.0012989	0.00129887	0.00129885	0.00129894	0.00129887	0.00129886	0.00129885	0.00129887	0.00129893	0.00129885	0.00129886	0.00129888	0.00129887	0.00129889	0.00129885	0.00129887	0.00129892	0.00129892	0.00129887	0.00129895	0.00129889	0.00129885	0.0012989	0.00129887	0.936354	0.00129901	0.00129892	0.00129885	0.00129895
0.00179745	0.00179736	0.00179738	0.00179751	0.0464383	0.00179734	0.00179748	0.00179734	0.0245981	0.00179772	0.00179749	0.00179762	0.00179737	0.00179757	0.00179738	0.00179734	0.00179735	0.0017974	0.00179742	0.00179751	0.00179748	0.00179745	0.00179736	0.00179739	0.844483	0.00179746	0.00179773	0.00179739	0.00179752	0.00179748	0.00179735	0.00179737	0.00179781	0.00179742	0.00179744	0.00179733	0.00179739	0.00179748	0.00179745	0.0017978	0.00179746	0.00179743	0.00179735	0.00179748	0.00179734	0.00179766	0.00179747	0.0017975	0.00179734	0.00179747
0.00153949	0.00153944	0.00153945	0.00153956	0.0015395	0.00153952	0.00153961	0.00153958	0.00153946	0.00153958	0.00153951	0.924564	0.0015395	0.00153948	0.00153957	0.00153942	0.00153946	0.00153948	0.00153946	0.00153953	0.00153963	0.00153945	0.00153943	0.0015395	0.00153947	0.00153947	0.00153943	0.00153943	0.00153944	0.0015398	0.00153942	0.00153943	0.00153949	0.00153962	0.0015396	0.00153941	0.00153946	0.00153955	0.00153953	0.00153945	0.00153976	0.00153946	0.00153947	0.00153952	0.00153942	0.0015396	0.00153958	0.00153948	0.00153943	0.00153953
0.000497793	0.00049771	0.000497709	0.000497834	0.000497728	0.000497704	0.000497748	0.000497726	0.000497706	0.000497777	0.000497768	0.897663	0.000497726	0.000497817	0.000497754	0.0004977	0.000497713	0.000497715	0.000497733	0.000497774	0.078445	0.00049779	0.000497706	0.000497712	0.000497739	0.000497725	0.000497701	0.0004977	0.000497767	0.00049776	0.0004977	0.00049771	0.000497716	0.000497729	0.00049773	0.000497716	0.000497726	0.000497747	0.000497824	0.00049772	0.00049781	0.000497714	0.000497701	0.000497729	0.000497716	0.000497894	0.000497832	0.000497724	0.000497701	0.000497747
0.160909	0.00314581	0.00314574	0.00314639	0.00314594	0.00314575	0.00314647	0.0031483	0.00314586	0.00314625	0.00314613	0.0704622	0.0589088	0.00314609	0.00314636	0.00314603	0.00314586	0.00314567	0.0031458	0.00314656	0.003146	0.00314582	0.00314635	0.00314628	0.368822	0.00314584	0.0031459	0.00314573	0.00314575	0.00314595	0.00314587	0.00314608	0.00314633	0.0031459	0.00314602	0.00314565	0.00314575	0.199324	0.00314693	0.00314578	0.00314591	0.00314605	0.00314659	0.00314597	0.00314578	0.00314609	0.00314628	0.00314595	0.00314575	0.0031458
0.00128279	0.00128274	0.00128275	0.00128293	0.00128282	0.00128273	0.00128282	0.00128285	0.00128275	0.00128287	0.00128284	0.937143	0.00128276	0.00128278	0.00128276	0.00128273	0.00128276	0.00128278	0.00128276	0.00128285	0.00128307	0.00128277	0.00128274	0.00128278	0.0012828	0.00128278	0.00128274	0.00128273	0.00128275	0.00128304	0.00128273	0.00128273	0.00128278	0.00128283	0.00128278	0.00128272	0.00128276	0.00128281	0.00128281	0.00128276	0.00128299	0.00128278	0.00128273	0.00128281	0.00128274	0.00128287	0.00128287	0.00128279	0.00128273	0.00128278
0.00185348	0.00185338	0.0018534	0.00185359	0.00185348	0.00185338	0.00185346	0.00185357	0.00185339	0.00185347	0.00185351	0.723522	0.0018534	0.00185346	0.00185338	0.00185336	0.00185337	0.00185344	0.00185346	0.00185357	0.00185372	0.0018535	0.0018534	0.00185338	0.00185353	0.00185341	0.00185338	0.00185336	0.00185339	0.00185353	0.00185337	0.00185338	0.00185342	0.00185341	0.00185342	0.00185336	0.0018534	0.0018535	0.00185347	0.00185342	0.00185382	0.00185345	0.00185337	0.00185347	0.00185338	0.187513	0.00185357	0.00185344	0.00185336	0.00185345
0.000592506	0.000592439	0.000592503	0.000592464	0.000592421	0.000592397	0.000592452	0.000592475	0.000592496	0.000592419	0.00059248	0.025266	0.000592477	0.0348931	0.000592878	0.000592403	0.000592439	0.000592447	0.000592468	0.000592461	0.000592489	0.000592446	0.0215452	0.000592408	0.00059243	0.000592415	0.000592415	0.000592397	0.000592405	0.000592517	0.000592408	0.000592405	0.000592426	0.000592432	0.000592471	0.000592394	0.000592419	0.000592533	0.000592455	0.000592412	0.000592521	0.000592443	0.000592433	0.000592641	0.000592396	0.000592502	0.891042	0.000592434	0.000592389	0.000592514
0.184243	0.000654555	0.0258755	0.00065457	0.000654585	0.000654544	0.000654607	0.000654899	0.000654574	0.000654565	0.000654592	0.000654629	0.000654567	0.000654587	0.000654561	0.000654545	0.000654536	0.000654554	0.000654639	0.000654599	0.000654563	0.0480763	0.000654569	0.00065457	0.000654655	0.000654581	0.000654536	0.00065452	0.000654551	0.000654563	0.000654538	0.000654596	0.000654577	0.00065455	0.00065458	0.000654523	0.000654559	0.000654601	0.000654599	0.000654568	0.000654671	0.000654598	0.000654561	0.000654628	0.000654537	0.000654639	0.617745	0.000654622	0.000654521	0.0946035
0.141604	0.000298696	0.00029876	0.000298746	0.00029871	0.00029869	0.000298747	0.000298698	0.000298702	0.0106095	0.000298782	0.0767069	0.000298723	0.0122562	0.000298712	0.000298693	0.000298689	0.000298689	0.000298751	0.000298788	0.000298791	0.00029876	0.000298692	0.000298691	0.000298764	0.000298711	0.000298781	0.000298728	0.000298724	0.000298709	0.000298684	0.000298697	0.000298729	0.000298739	0.000298764	0.00029869	0.000299989	0.000298728	0.000298783	0.000298718	0.000298745	0.000298714	0.000298688	0.000298725	0.000298685	0.00616947	0.739509	0.000298741	0.000298682	0.000298799
0.000641733	0.000641622	0.000641637	0.0720992	0.000641685	0.000641639	0.000641714	0.000641662	0.000641687	0.000641688	0.000641706	0.897097	0.000641691	0.000641913	0.000642636	0.000641666	0.000641624	0.000641635	0.000641809	0.000641737	0.00064172	0.000641737	0.000642078	0.000641649	0.000641677	0.000641704	0.000641626	0.000641623	0.000641633	0.00064172	0.00064169	0.000641671	0.000641706	0.00064169	0.000641686	0.000641615	0.000641678	0.000642128	0.000641737	0.00064185	0.000641796	0.000641654	0.00064178	0.000641678	0.00064165	0.000641941	0.000641739	0.000641738	0.000641616	0.000641796
0.00072953	0.000729325	0.000729374	0.000729438	0.00072937	0.000729388	0.000729417	0.0481232	0.000729384	0.000729314	0.000729423	0.000729468	0.000729463	0.000729369	0.000729343	0.00072929	0.000729293	0.000729289	0.000729416	0.000729393	0.000729324	0.0834346	0.000729352	0.000729338	0.000729443	0.000729345	0.000729311	0.000729282	0.000729336	0.000729331	0.000729291	0.0007293	0.000729354	0.000729517	0.000729418	0.000729274	0.131744	0.299443	0.000729445	0.000729587	0.000729456	0.000729329	0.000729301	0.000729848	0.00072933	0.0827775	0.159274	0.000729395	0.000729278	0.16384
0.000741196	0.000740964	0.000741088	0.000741032	0.000740983	0.000740955	0.000741011	0.000741005	0.00074096	0.000740983	0.000741005	0.96369	0.00074096	0.000740978	0.000740953	0.000740976	0.000740959	0.00074096	0.000741103	0.000741463	0.000741176	0.00074107	0.00074097	0.000740952	0.000741013	0.000740975	0.000740968	0.000740948	0.000741262	0.000740983	0.000740949	0.000740984	0.000740984	0.000740972	0.00074137	0.000740951	0.000741042	0.000741027	0.000741169	0.000740977	0.000741043	0.000741059	0.000740962	0.000740989	0.000740956	0.000741056	0.000741098	0.000741019	0.000740948	0.000741021
0.55041	0.00154096	0.00154108	0.00154127	0.001541	0.0306725	0.00154139	0.00154095	0.00154101	0.00154105	0.00154138	0.00154142	0.00154164	0.00154117	0.00154145	0.00154093	0.00154093	0.00154099	0.00154132	0.00154139	0.0607037	0.00154122	0.001541	0.00154096	0.00154115	0.00154119	0.00154102	0.00154095	0.00154095	0.00154102	0.00154093	0.00154099	0.00154108	0.00154113	0.00154105	0.00154092	0.00154107	0.0015414	0.090368	0.00154108	0.00154126	0.00154108	0.00154104	0.00154111	0.00154099	0.198495	0.00154137	0.00154113	0.00154096	0.00154123
0.0323541	0.000569929	0.00705417	0.000570046	0.000570025	0.00771267	0.000570038	0.000569957	0.000569922	0.000569988	0.000570088	0.000570025	0.000569962	0.000569967	0.000570014	0.00056992	0.000569969	0.000569942	0.00057006	0.000570142	0.00057	0.477893	0.000569994	0.000569938	0.000570046	0.00056999	0.000569968	0.000569927	0.000569934	0.0134561	0.000569921	0.000569974	0.000570028	0.000570013	0.000570045	0.000570084	0.000569981	0.00057006	0.000570038	0.000569974	0.0482173	0.000570043	0.000569975	0.000570048	0.000570751	0.000570034	0.358636	0.000570123	0.000569924	0.0307359
0.300659	0.000356087	0.0627886	0.0351555	0.000356179	0.000356087	0.00035615	0.000356087	0.000356121	0.0003562	0.105382	0.000356187	0.000356175	0.000356145	0.000356149	0.000356095	0.000356097	0.000356092	0.000356126	0.201942	0.000356174	0.0573587	0.000356128	0.000356095	0.000356176	0.00035613	0.000356101	0.000356238	0.000356103	0.000356105	0.000356262	0.000356107	0.000356132	0.000356138	0.212761	0.000356076	0.000356094	0.000356162	0.00035614	0.000356111	0.000356178	0.000356134	0.000356099	0.000356174	0.0003561	0.000356183	0.000356154	0.00899585	0.000356089	0.000356161
0.00161563	0.0016156	0.00161567	0.00161611	0.0916472	0.00161559	0.0495638	0.00161554	0.00161584	0.00161579	0.00161582	0.0648386	0.00161566	0.00161564	0.00161642	0.00161555	0.00161564	0.00161558	0.0016157	0.162385	0.00161599	0.00161572	0.00161557	0.00161572	0.441037	0.0016158	0.00161559	0.00161557	0.00161556	0.00161578	0.00161554	0.00161571	0.00161573	0.00161564	0.00161566	0.00161555	0.00161557	0.00161583	0.00161577	0.0690345	0.00161574	0.00161591	0.0016156	0.00161579	0.0520183	0.00161575	0.001616	0.00161588	0.00161566	0.00161568
0.000599206	0.000599034	0.00059911	0.000599097	0.000599041	0.000599029	0.000599069	0.000599033	0.000599057	0.000599117	0.000599074	0.000599184	0.000599038	0.000599061	0.000599028	0.000599026	0.000599117	0.000599028	0.00059908	0.000599091	0.970646	0.000599113	0.000599032	0.00059902	0.000599134	0.000599039	0.000599038	0.000599059	0.000599043	0.000599077	0.000599014	0.000599025	0.000599046	0.000599045	0.000599079	0.00059902	0.000599047	0.000599091	0.000599141	0.000599038	0.000599118	0.000599043	0.000599021	0.000599047	0.00059902	0.000599131	0.000599284	0.00059907	0.000599014	0.000599102
0.000610068	0.000609987	0.000609994	0.000610101	0.000610014	0.000609987	0.000610032	0.00061002	0.000609991	0.000610033	0.00061005	0.970108	0.000610005	0.00061001	0.000610048	0.000609983	0.000609995	0.000610001	0.000610016	0.000610054	0.00061009	0.000610069	0.000609991	0.000609997	0.00061002	0.000610007	0.000609984	0.00060998	0.000610033	0.000610061	0.000609982	0.000609995	0.000610002	0.000610018	0.000610012	0.000610004	0.000610013	0.000610035	0.000610069	0.000610003	0.000610113	0.00061	0.000609982	0.000610016	0.000609993	0.000611014	0.000610105	0.000610011	0.000609981	0.00061003
0.00294366	0.0029436	0.0029437	0.00294402	0.00294444	0.00294367	0.00294554	0.00294356	0.00294382	0.00294421	0.174289	0.00294435	0.00294383	0.00294386	0.00294372	0.00294357	0.00294368	0.0029436	0.00294367	0.00294402	0.134634	0.0029437	0.00294361	0.00294364	0.497768	0.00294476	0.00294368	0.00294361	0.00294364	0.00294364	0.00294358	0.0029437	0.00294372	0.00294364	0.00294364	0.00294354	0.00294359	0.00294408	0.00294387	0.00294397	0.00294386	0.00294389	0.0277589	0.00294395	0.00294359	0.00294394	0.00294413	0.0029438	0.0330775	0.00294382
0.00047638	0.000476348	0.000476358	0.000476407	0.000476357	0.000476349	0.000476389	0.000476357	0.000476343	0.000476367	0.000476457	0.000476428	0.000476359	0.000476369	0.000476358	0.00047634	0.000476346	0.000476347	0.00047637	0.000476384	0.000476412	0.000476364	0.000476342	0.000476357	0.0237789	0.00047636	0.000476341	0.000476339	0.000476349	0.000476373	0.000476341	0.000476347	0.00047635	0.000476351	0.000476354	0.000476337	0.000476351	0.000476422	0.000476386	0.000476369	0.000476377	0.000476351	0.000476344	0.000476378	0.000476345	0.953355	0.00047648	0.000476377	0.000476339	0.00047638
0.000315826	0.000315739	0.000315761	0.000315791	0.000315744	0.000315823	0.234695	0.000315767	0.000315786	0.000315782	0.000315804	0.000315824	0.0720899	0.000315777	0.0514684	0.000315735	0.000315814	0.000315761	0.000315783	0.000315805	0.000315787	0.0259099	0.000315782	0.000315749	0.000315763	0.000315774	0.000315772	0.000315743	0.000315747	0.000315766	0.000315737	0.000315761	0.00031578	0.000315799	0.000315808	0.000315729	0.000315768	0.294442	0.000315826	0.000315754	0.082325	0.000315823	0.000315777	0.104267	0.000315763	0.000315809	0.12154	0.00031579	0.000315733	0.000315817
0.000463175	0.000463096	0.000463099	0.00046324	0.000463117	0.000463102	0.000463143	0.000463112	0.000463099	0.000463165	0.000463168	0.804762	0.000463126	0.000463198	0.000463138	0.000463118	0.000463102	0.000463116	0.000463115	0.000463202	0.173007	0.000463161	0.000463121	0.000463106	0.000463136	0.000463129	0.0004631	0.000463088	0.000463161	0.000463196	0.000463094	0.000463102	0.000463118	0.000463128	0.000463128	0.000463104	0.000463123	0.000463162	0.000463202	0.000463122	0.000463189	0.000463113	0.000463093	0.000463141	0.000463104	0.000463298	0.000463213	0.000463116	0.000463091	0.000463138
0.000233869	0.000233809	0.000233846	0.00023384	0.000233813	0.000233808	0.000233827	0.000233815	0.000233825	0.000233836	0.000233831	0.000233861	0.000233812	0.000233826	0.000233809	0.000233806	0.000233889	0.000233812	0.00023383	0.000233847	0.947291	0.000233854	0.000233818	0.000233806	0.000233855	0.000233812	0.000233814	0.00023381	0.000233818	0.000233843	0.000233803	0.000233807	0.000233821	0.000233814	0.00023383	0.000233813	0.00023382	0.000233831	0.000233881	0.000233859	0.000233841	0.000233844	0.000233805	0.000233827	0.000233809	0.000233842	0.0414854	0.000233828	0.000233803	0.000233839
0.000794136	0.000794053	0.000794049	0.000794206	0.000794077	0.000794038	0.000794099	0.000794081	0.00079404	0.000794151	0.000794132	0.726325	0.000794066	0.000794312	0.000794057	0.000794032	0.000794042	0.000794061	0.000794071	0.000794148	0.176351	0.000794132	0.000794042	0.000794042	0.000794103	0.000794065	0.000794036	0.000794034	0.00079408	0.000794094	0.000794034	0.000794039	0.000794056	0.000794057	0.000794082	0.000794033	0.000794063	0.000794096	0.000794229	0.000794064	0.000794204	0.000794063	0.000794037	0.000794082	0.000794057	0.060002	0.00079422	0.00079407	0.000794035	0.000794096
0.0037227	0.00372298	0.0671842	0.00372267	0.00372255	0.0037223	0.00372299	0.00372229	0.00372247	0.00372248	0.00372271	0.00372293	0.00372249	0.00372257	0.00372242	0.00372235	0.0037223	0.00372262	0.00372371	0.350964	0.0037225	0.00372255	0.0037223	0.0037223	0.194712	0.00372276	0.00372267	0.00372228	0.00372341	0.00372253	0.00372232	0.00372248	0.00372249	0.00372275	0.215899	0.0037224	0.00372236	0.00372271	0.00372301	0.00372244	0.00372266	0.00372284	0.00372237	0.00372251	0.0037223	0.0037227	0.00372284	0.00372266	0.0037223	0.00372293
0.000603794	0.000604158	0.000603653	0.000603734	0.023637	0.000603742	0.140965	0.000603623	0.00060368	0.000603865	0.325255	0.000603728	0.000603809	0.000603702	0.000603856	0.000603628	0.00060372	0.000603874	0.000603669	0.00060371	0.000603813	0.000603732	0.000604556	0.000603655	0.114372	0.152931	0.000603643	0.000603666	0.000603681	0.000603675	0.000603666	0.000603786	0.00060368	0.000603683	0.000603714	0.000603617	0.000603648	0.000603891	0.000603739	0.0311887	0.000603942	0.000603669	0.000603686	0.00060371	0.0967103	0.000603699	0.000603766	0.000603766	0.000603625	0.0895833
0.0875602	0.000457643	0.000457695	0.000457685	0.00045766	0.000457654	0.000457742	0.00045778	0.0128201	0.000457682	0.000457706	0.000457778	0.000457788	0.000457697	0.000457754	0.00045765	0.000457649	0.000457659	0.000457678	0.0658081	0.000457795	0.0192284	0.000457731	0.000457659	0.000457701	0.000457689	0.000457718	0.000457641	0.0234232	0.000457661	0.000457677	0.000457678	0.000457755	0.000457718	0.598133	0.000457644	0.000457667	0.0133898	0.000457765	0.000457659	0.00045775	0.0398567	0.000457677	0.000457709	0.000457646	0.000457721	0.000457727	0.121015	0.000457643	0.000457756
0.000649917	0.000650217	0.000649993	0.000649918	0.000650016	0.000649899	0.000650026	0.000649821	0.000649968	0.000649987	0.115795	0.000649927	0.000650069	0.000649902	0.000650001	0.000649839	0.00065019	0.000649877	0.000649943	0.000650014	0.000650075	0.000649913	0.000649861	0.000649877	0.152082	0.000649891	0.000649885	0.000649831	0.000649919	0.000649907	0.000649833	0.000649864	0.000649904	0.0420785	0.000650002	0.00064983	0.000649856	0.000650006	0.000649927	0.000650123	0.000649993	0.00064998	0.000649844	0.184086	0.000649841	0.000649907	0.36274	0.0380692	0.000649874	0.077203
0.00193627	0.00193616	0.00193619	0.00193633	0.00193724	0.00193614	0.0019363	0.00193615	0.0299485	0.00193658	0.00193631	0.00193645	0.00193618	0.0019364	0.00193618	0.00193614	0.00193615	0.00193622	0.00193624	0.00193632	0.00193629	0.00193626	0.00193617	0.00193619	0.877109	0.00193629	0.00193655	0.00193619	0.00193634	0.00193631	0.00193616	0.00193618	0.00193667	0.00193623	0.00193626	0.00193613	0.0019362	0.00193629	0.00193626	0.00193665	0.00193628	0.00193624	0.00193615	0.0019363	0.00193614	0.0019365	0.00193627	0.00193633	0.00193614	0.00193628
0.000535385	0.000535359	0.000535397	0.000535408	0.000535373	0.000535374	0.000535383	0.0005354	0.00053538	0.000535413	0.000535408	0.000535441	0.000535374	0.000535382	0.000535364	0.000535361	0.0442022	0.000535377	0.000535393	0.000535385	0.930099	0.000535399	0.000535366	0.000535361	0.000535389	0.000535373	0.000535379	0.000535357	0.000535403	0.000535454	0.000535358	0.000535363	0.0005354	0.000535374	0.000535373	0.000535355	0.000535366	0.000535379	0.000535384	0.000535373	0.000535398	0.000535454	0.000535361	0.000535402	0.000535378	0.000535435	0.000535428	0.000535377	0.000535358	0.000535379
0.000685151	0.000685086	0.00068508	0.000685221	0.000685109	0.000685074	0.000685126	0.000685119	0.000685076	0.000685177	0.000685154	0.809332	0.000685099	0.000685277	0.000685094	0.00068507	0.000685085	0.00068509	0.0006851	0.00068516	0.122224	0.000685157	0.000685077	0.000685087	0.000685126	0.0006851	0.000685073	0.000685071	0.000685113	0.000685183	0.000685071	0.000685074	0.000685093	0.00068511	0.000685109	0.000685069	0.000685096	0.000685121	0.000685227	0.000685096	0.000685197	0.000685093	0.000685073	0.000685112	0.000685088	0.0362436	0.000685225	0.0006851	0.000685072	0.000685122
0.000232722	0.000232718	0.00023275	0.000232724	0.000232745	0.000232746	0.072441	0.000232755	0.000232717	0.000232764	0.000232761	0.0109955	0.264158	0.000232715	0.0591262	0.000232698	0.00023271	0.000232709	0.000232753	0.000232723	0.000232708	0.000232717	0.000232699	0.000232706	0.00023278	0.000232759	0.000232793	0.000232702	0.000232695	0.000232716	0.000232695	0.000232735	0.00023272	0.000232744	0.000232725	0.000232693	0.000232711	0.565395	0.000232732	0.000232718	0.000232745	0.000232722	0.000232723	0.000232717	0.000232697	0.000232815	0.000232753	0.000232748	0.000232703	0.0176446
0.00062133	0.000621248	0.000621254	0.000621363	0.000621272	0.000621248	0.000621294	0.00062128	0.000621251	0.000621292	0.000621312	0.969556	0.000621266	0.000621271	0.00062131	0.000621244	0.000621256	0.00062126	0.000621277	0.000621318	0.000621353	0.000621331	0.000621252	0.000621258	0.000621282	0.000621267	0.000621244	0.00062124	0.000621294	0.000621322	0.000621242	0.000621255	0.000621262	0.000621279	0.000621273	0.000621266	0.000621275	0.000621297	0.000621333	0.000621264	0.00062137	0.00062126	0.000621242	0.000621277	0.000621253	0.000622057	0.00062137	0.000621271	0.000621242	0.000621292
0.000495326	0.000495244	0.000495244	0.000495366	0.000495259	0.000495239	0.000495282	0.000495259	0.00049524	0.00049531	0.000495302	0.900375	0.000495261	0.000495349	0.000495287	0.000495235	0.000495247	0.000495249	0.000495267	0.000495309	0.0758515	0.000495324	0.00049524	0.000495246	0.000495273	0.000495259	0.000495235	0.000495234	0.000495301	0.000495293	0.000495235	0.000495244	0.00049525	0.000495262	0.000495264	0.00049525	0.000495261	0.000495281	0.000495359	0.000495254	0.000495343	0.000495248	0.000495235	0.000495263	0.00049525	0.000495425	0.000495368	0.000495258	0.000495235	0.000495281
0.000741025	0.000740994	0.000741012	0.000741117	0.000741022	0.000741006	0.000741104	0.000741029	0.000740984	0.000741024	0.000741087	0.000741126	0.000741014	0.000741029	0.000741012	0.000740986	0.000740994	0.000740996	0.000741029	0.000741101	0.000741106	0.000741016	0.000740986	0.000741154	0.000741342	0.000741016	0.000740986	0.000740983	0.000741	0.000741015	0.000740984	0.000740993	0.000740999	0.000740999	0.00074101	0.000740982	0.000740994	0.000741023	0.000741097	0.000741098	0.000741041	0.000741004	0.000740989	0.000741043	0.000740995	0.963689	0.000741136	0.000741093	0.000740994	0.000741041
0.00122102	0.00122098	0.00122101	0.00122112	0.0494202	0.0132304	0.00122115	0.00122098	0.00122103	0.00122109	0.00122108	0.00122118	0.00122109	0.00122101	0.00122127	0.00122098	0.00122122	0.00122101	0.00122099	0.00122128	0.00122125	0.00122102	0.00122099	0.00122101	0.336133	0.00122109	0.00122101	0.00122099	0.00122099	0.00122101	0.00122099	0.00122101	0.00122106	0.00122102	0.00122108	0.00122098	0.001221	0.00122104	0.00122105	0.00122133	0.00122106	0.00122102	0.00122099	0.536662	0.00960608	0.00122105	0.00122111	0.00122118	0.00122101	0.00122102
0.000568478	0.000568399	0.000568404	0.000568507	0.000568423	0.000568399	0.000568444	0.000568426	0.000568401	0.000568462	0.000568463	0.972146	0.000568428	0.000568419	0.00056846	0.000568394	0.000568405	0.000568411	0.000568424	0.000568469	0.000568509	0.000568477	0.000568402	0.000568407	0.000568434	0.000568422	0.000568395	0.000568394	0.000568438	0.000568463	0.000568394	0.000568406	0.000568411	0.000568427	0.000568423	0.000568412	0.000568424	0.000568445	0.000568479	0.000568416	0.000568516	0.00056841	0.000568395	0.000568425	0.000568404	0.000568842	0.000568526	0.000568421	0.000568395	0.000568443
0.00196212	0.00196196	0.00196203	0.00196233	0.00196229	0.00196202	0.00196233	0.00196226	0.00196204	0.00196256	0.00196254	0.00196213	0.00196203	0.00196202	0.00196195	0.00196189	0.00196222	0.00196197	0.00196211	0.0019623	0.00196235	0.0019625	0.00196213	0.00196191	0.557707	0.00196206	0.00196196	0.00196188	0.0019619	0.00196206	0.00196189	0.00196195	0.00196212	0.00196199	0.00196203	0.00196198	0.00196205	0.00196213	0.001962	0.00196208	0.00196251	0.0019622	0.00196192	0.00196239	0.00196202	0.00196223	0.00196216	0.348111	0.00196189	0.00196212
0.000503721	0.000503615	0.000503674	0.000503646	0.1571	0.000503586	0.1187	0.000503602	0.000503975	0.000503766	0.000503693	0.000503722	0.113373	0.105349	0.101017	0.000503607	0.000503588	0.000503583	0.000503685	0.000503681	0.000503668	0.000503691	0.000503704	0.000503649	0.000503664	0.000503673	0.000503634	0.000503621	0.000503587	0.0111865	0.000503573	0.000503585	0.000503608	0.000503733	0.000503735	0.000503565	0.000503598	0.000503725	0.0928439	0.000503629	0.225803	0.0005036	0.000503875	0.000503777	0.000503595	0.000503685	0.000503723	0.000503656	0.000503577	0.0539779
0.000480958	0.000480925	0.000480935	0.000480986	0.000480934	0.000480927	0.000480967	0.000480935	0.00048092	0.000480945	0.000480995	0.000480992	0.000480937	0.000480946	0.000480935	0.000480917	0.000480923	0.000480924	0.000480947	0.000480962	0.00048099	0.000480942	0.000480919	0.000480934	0.0243572	0.000480937	0.000480918	0.000480916	0.000480926	0.000480951	0.000480918	0.000480924	0.000480928	0.000480928	0.000480932	0.000480914	0.000480928	0.000481001	0.000480964	0.000480947	0.000480955	0.000480929	0.000480921	0.000480955	0.000480922	0.952558	0.000481002	0.000480955	0.000480916	0.000480958
0.000235519	0.000235459	0.000235496	0.000235491	0.000235464	0.000235459	0.000235479	0.000235466	0.000235476	0.000235488	0.000235482	0.000235513	0.000235463	0.000235477	0.00023546	0.000235457	0.000235542	0.000235462	0.000235478	0.000235498	0.945979	0.000235495	0.000235469	0.000235457	0.000235506	0.000235463	0.000235465	0.000235461	0.000235469	0.000235494	0.000235454	0.000235458	0.000235471	0.000235465	0.000235481	0.000235464	0.00023547	0.000235482	0.000235532	0.000235511	0.000235491	0.000235495	0.000235456	0.000235478	0.00023546	0.000235491	0.0427177	0.000235479	0.000235454	0.00023549
0.00154021	0.00154008	0.00154013	0.126402	0.00154031	0.00154012	0.00154033	0.00154005	0.0015402	0.00154042	0.00154046	0.0015406	0.00154022	0.00154056	0.00154018	0.00154009	0.00154008	0.00154011	0.00154018	0.0703284	0.115219	0.00154018	0.0390946	0.0015401	0.29217	0.00154014	0.00154008	0.00154007	0.00154007	0.00154011	0.0015402	0.00154009	0.00154019	0.00154014	0.00154028	0.0330953	0.00154021	0.257461	0.00154066	0.00154013	0.00154031	0.00154018	0.00154023	0.00154022	0.00154009	0.00154034	0.00154058	0.00154027	0.00154005	0.00154024
0.000825375	0.00082516	0.000825222	0.000825273	0.000825183	0.000825171	0.000825329	0.0008252	0.000825236	0.000825196	0.000825257	0.314093	0.000825253	0.000825248	0.000825217	0.000825155	0.000825215	0.000825184	0.000825188	0.0902208	0.000825282	0.000825316	0.042828	0.000825166	0.000825244	0.000825188	0.000825188	0.000825182	0.00082528	0.000825219	0.000825145	0.000825166	0.000825279	0.000825209	0.000825237	0.000825172	0.0078349	0.000825379	0.35942	0.000825202	0.00082533	0.000825254	0.00082518	0.000825278	0.000825165	0.000825381	0.149293	0.000825301	0.000825155	0.000825268
0.000721923	0.000721706	0.00860977	0.106075	0.000721718	0.000721693	0.000721801	0.000721695	0.000721698	0.000721768	0.000721877	0.000721842	0.0007217	0.000722051	0.000721697	0.000721713	0.000721972	0.000721723	0.000721794	0.0479402	0.000721919	0.00072199	0.00072171	0.000721692	0.000721801	0.000721719	0.000721702	0.000721701	0.000721751	0.000721745	0.000721684	0.000721724	0.000721733	0.000721809	0.000721787	0.000721707	0.000721721	0.000721767	0.804173	0.000721847	0.000721869	0.00072176	0.000721691	0.00072183	0.000721711	0.000721875	0.000721926	0.000721772	0.000721682	0.000721872
0.000560729	0.000560658	0.000560722	0.000560817	0.000560684	0.000560667	0.000560811	0.000560739	0.000560729	0.000560839	0.0505231	0.376961	0.000560704	0.00056077	0.00056071	0.000560647	0.000560665	0.000560669	0.000560686	0.00056072	0.000560855	0.000560679	0.000560692	0.000560665	0.000560759	0.000560693	0.000560685	0.000560659	0.000560668	0.000560691	0.000560651	0.000560669	0.000560705	0.000560691	0.000560702	0.000560652	0.000560691	0.317739	0.228984	0.000560737	0.000560751	0.000560693	0.000560665	0.00056072	0.000560662	0.000560758	0.000560809	0.00056074	0.000560651	0.000560756
0.000718383	0.000718279	0.0416315	0.000718418	0.00071837	0.000718277	0.000718435	0.000718277	0.000718305	0.000718386	0.0789095	0.000718377	0.0224459	0.000718336	0.000718465	0.00071828	0.000718278	0.000718281	0.0502317	0.000718333	0.000718334	0.740815	0.000718283	0.000718302	0.000718379	0.000718335	0.000718345	0.000718282	0.000718282	0.00071833	0.000718277	0.00071831	0.000718345	0.000718329	0.000718357	0.000718261	0.000718311	0.000718392	0.000718355	0.000718296	0.000718375	0.000718328	0.000718324	0.000718366	0.000718413	0.0343591	0.000718433	0.000718337	0.000718262	0.000718447
0.000220644	0.000220601	0.000220612	0.000220643	0.000220613	0.000220645	0.109101	0.000220611	0.00022062	0.00022064	0.000220637	0.0437356	0.0816843	0.000220633	0.000220634	0.000220601	0.00022062	0.000220611	0.000220667	0.0510711	0.121452	0.0622585	0.00451351	0.000220648	0.000220625	0.000220706	0.000220609	0.000220615	0.000220608	0.000220615	0.000220596	0.000220609	0.00022062	0.000220626	0.000220624	0.000220596	0.000220646	0.177923	0.245195	0.00022063	0.0880117	0.000220628	0.00644936	0.000220625	0.000220601	0.000220664	0.000220654	0.000220638	0.000220596	0.000220648
0.0012524	0.00125224	0.00125224	0.00125253	0.00125237	0.00125227	0.00125243	0.00125223	0.00125227	0.0375097	0.00125243	0.00125245	0.00125274	0.00125229	0.00125238	0.00125224	0.00125224	0.00125227	0.00125225	0.0562974	0.116856	0.00125226	0.00125225	0.00125226	0.662349	0.00125244	0.00125223	0.00125225	0.00125227	0.00125228	0.00125225	0.00125228	0.00125225	0.0012523	0.00125237	0.00125244	0.00125225	0.00125235	0.0012526	0.070633	0.0012523	0.00125229	0.00125242	0.00125235	0.00125229	0.0012523	0.00125243	0.00125236	0.00125225	0.00125229
0.00297171	0.00297148	0.00297155	0.00297174	0.00297184	0.00297144	0.00297164	0.00297146	0.00297147	0.00297206	0.00297164	0.00297201	0.0029715	0.00297201	0.00297154	0.00297144	0.00297145	0.00297159	0.00297163	0.00297178	0.0029717	0.00297159	0.00297151	0.00297151	0.854388	0.00297167	0.00297153	0.00297146	0.00297191	0.00297178	0.00297148	0.00297147	0.00297349	0.00297156	0.00297167	0.00297142	0.00297157	0.00297163	0.00297165	0.00297207	0.00297167	0.00297166	0.00297146	0.00297172	0.00297144	0.00297218	0.00297158	0.00297179	0.00297143	0.00297154
0.000653895	0.000653848	0.000653861	0.000653947	0.000653859	0.000653852	0.000653911	0.000653841	0.00065384	0.000653881	0.000653958	0.000653939	0.00065387	0.000653884	0.000653869	0.000653836	0.000653845	0.000653847	0.000653881	0.000653902	0.000653958	0.000653869	0.00065384	0.000653856	0.0447844	0.000653868	0.000653837	0.000653834	0.000653849	0.00065389	0.000653837	0.000653846	0.000653851	0.00065385	0.000653857	0.000653831	0.000653853	0.000653982	0.000653908	0.000653877	0.000653889	0.000653854	0.000653842	0.000653893	0.000653844	0.92383	0.00065396	0.000653887	0.000653833	0.000653891
0.000235519	0.000235459	0.000235496	0.000235491	0.000235464	0.000235459	0.000235479	0.000235466	0.000235476	0.000235488	0.000235482	0.000235513	0.000235463	0.000235477	0.00023546	0.000235457	0.000235542	0.000235462	0.000235478	0.000235498	0.94598	0.000235495	0.000235469	0.000235457	0.000235506	0.000235463	0.000235465	0.000235461	0.000235469	0.000235494	0.000235454	0.000235458	0.000235471	0.000235465	0.000235481	0.000235464	0.00023547	0.000235482	0.000235532	0.000235511	0.000235491	0.000235495	0.000235456	0.000235478	0.00023546	0.000235491	0.0427169	0.000235479	0.000235454	0.00023549
0.000497793	0.00049771	0.000497709	0.000497834	0.000497728	0.000497704	0.000497748	0.000497726	0.000497706	0.000497777	0.000497768	0.897636	0.000497726	0.000497817	0.000497754	0.0004977	0.000497713	0.000497715	0.000497733	0.000497774	0.0784724	0.00049779	0.000497706	0.000497712	0.000497739	0.000497725	0.000497701	0.0004977	0.000497767	0.00049776	0.0004977	0.00049771	0.000497716	0.000497729	0.00049773	0.000497716	0.000497726	0.000497747	0.000497824	0.00049772	0.00049781	0.000497714	0.000497701	0.000497729	0.000497716	0.000498055	0.000497832	0.000497724	0.000497701	0.000497747
0.00179746	0.00179736	0.00179738	0.00179751	0.0464665	0.00179734	0.00179748	0.00179734	0.0245916	0.00179772	0.00179749	0.00179762	0.00179738	0.00179757	0.00179738	0.00179734	0.00179735	0.0017974	0.00179742	0.00179751	0.00179748	0.00179745	0.00179736	0.00179739	0.844461	0.00179746	0.00179773	0.00179739	0.00179752	0.00179749	0.00179735	0.00179737	0.00179781	0.00179742	0.00179744	0.00179733	0.00179739	0.00179748	0.00179745	0.0017978	0.00179746	0.00179743	0.00179735	0.00179748	0.00179734	0.00179766	0.00179747	0.0017975	0.00179734	0.00179747
0.000529287	0.000529249	0.00052926	0.000529334	0.000529261	0.00052925	0.000529313	0.000529262	0.000529243	0.000529269	0.000529321	0.000529374	0.000529262	0.000529274	0.000529262	0.00052924	0.000529246	0.000529247	0.000529274	0.000529301	0.000529311	0.000529268	0.000529243	0.000529326	0.000529418	0.00052926	0.000529241	0.000529238	0.000529249	0.000529276	0.000529242	0.00052925	0.000529251	0.000529253	0.000529257	0.000529237	0.000529253	0.00052934	0.000529299	0.000529298	0.000529283	0.000529253	0.000529245	0.000529281	0.000529246	0.974066	0.000529341	0.000529302	0.000529244	0.000529287
0.000526612	0.000526475	0.00052653	0.000526525	0.000526485	0.000526465	0.000526517	0.000526471	0.000526518	0.000526563	0.000526536	0.000526576	0.000526481	0.000526529	0.000526475	0.000526469	0.000526472	0.000526473	0.000526512	0.000526542	0.778267	0.000526557	0.000526497	0.000526466	0.000526583	0.000526481	0.000526469	0.000526501	0.000526481	0.000526503	0.00052646	0.00052647	0.000526489	0.000526481	0.000526536	0.000526476	0.000526515	0.000526535	0.0960424	0.000526507	0.000526544	0.000526485	0.000526466	0.000526508	0.000526466	0.00052655	0.100945	0.000526513	0.00052646	0.00052656
0.000724871	0.000724768	0.000724778	0.000724898	0.000724801	0.000724768	0.000724818	0.000724813	0.000724773	0.000724814	0.000724836	0.964484	0.00072479	0.000724796	0.000724854	0.000724764	0.00072478	0.000724785	0.000724807	0.000724842	0.000724867	0.00072486	0.000724773	0.00072478	0.000724802	0.000724791	0.000724764	0.00072476	0.000724831	0.000724863	0.000724762	0.000724778	0.000724785	0.000724809	0.000724793	0.000724794	0.000724802	0.000724826	0.000724869	0.000724785	0.000724905	0.000724783	0.000724762	0.000724801	0.000724773	0.000725048	0.000724905	0.000724796	0.000724762	0.000724816
0.000598977	0.00059895	0.000598967	0.000599028	0.000598969	0.000598957	0.000599026	0.000598973	0.000598945	0.000598972	0.000599016	0.000599063	0.000598965	0.000598975	0.000598966	0.000598943	0.000598949	0.000598952	0.000598977	0.000599012	0.000599002	0.000598969	0.000598944	0.000599053	0.000599161	0.000598965	0.000598946	0.000598942	0.000598953	0.000598966	0.000598946	0.000598951	0.000598954	0.000598957	0.000598962	0.000598941	0.000598951	0.000598972	0.000599014	0.000599015	0.000598988	0.000598957	0.000598948	0.000598983	0.000598951	0.97065	0.000599041	0.000599019	0.000598949	0.000598991
0.000535029	0.000534885	0.000534939	0.000534943	0.0005349	0.00053488	0.000534942	0.000534874	0.000534945	0.000534963	0.000534947	0.000535	0.000534897	0.000534922	0.000534888	0.000534879	0.000534959	0.000534885	0.000534923	0.000534959	0.895805	0.000534967	0.00053489	0.00053488	0.000535066	0.000534895	0.000534886	0.000534911	0.000534902	0.000534927	0.000534872	0.000534882	0.000534905	0.000534898	0.000534947	0.000534877	0.000534932	0.000534958	0.000535024	0.00053513	0.000534964	0.000534898	0.00053488	0.000534927	0.000534885	0.000534945	0.0785185	0.000534938	0.000534872	0.000534956
0.000495577	0.000495567	0.000495577	0.0215051	0.000495617	0.000495641	0.000495667	0.000495565	0.000495582	0.000495647	0.000495642	0.000495746	0.000495594	0.000495594	0.00049557	0.000495574	0.000495591	0.000495649	0.000495579	0.247664	0.0643609	0.000495611	0.000495575	0.000495604	0.482029	0.000495667	0.000495571	0.00049556	0.00049557	0.000495592	0.000495555	0.0978549	0.000495598	0.000495583	0.000495631	0.0151898	0.000495572	0.000495605	0.000495747	0.0300994	0.000495614	0.000495595	0.000495572	0.000495679	0.000495568	0.000495609	0.020482	0.000495646	0.000495558	0.000495583
0.00266664	0.0617454	0.00266649	0.0026668	0.00266753	0.00266643	0.0026669	0.00266642	0.00266643	0.00266663	0.00266686	0.276654	0.00266654	0.00266643	0.00266675	0.00266665	0.00266659	0.00266644	0.00266753	0.00266698	0.00266659	0.00266697	0.00266823	0.00266665	0.508438	0.00266675	0.0026671	0.00266641	0.00266648	0.00266696	0.00266641	0.00266644	0.00266667	0.00266658	0.00266663	0.00266641	0.00266664	0.00266664	0.00266648	0.00266685	0.00266668	0.00266641	0.00266649	0.00266731	0.00266642	0.00266699	0.00266674	0.00266673	0.0304931	0.00266707
0.000235056	0.000234998	0.000235034	0.000235029	0.000235003	0.000234999	0.000235017	0.000235004	0.000235014	0.000235027	0.000235023	0.000235049	0.000235007	0.000235018	0.000234999	0.000234996	0.00023508	0.000235002	0.000235019	0.000235055	0.936929	0.000235042	0.000235008	0.000234995	0.000235049	0.000235002	0.000235004	0.000235	0.000235007	0.000235033	0.000234992	0.000234996	0.000235011	0.000235004	0.000235019	0.000235001	0.000235009	0.00023502	0.000235068	0.000235049	0.00023503	0.000235034	0.000234996	0.000235016	0.000235	0.000235031	0.0517898	0.000235018	0.000234993	0.000235027
0.0232478	0.00134813	0.00134823	0.00134829	0.00134799	0.00134806	0.00134808	0.001348	0.00134831	0.00134802	0.0013481	0.422958	0.00134802	0.00134857	0.00134801	0.00134828	0.00134813	0.00134805	0.001348	0.00134831	0.0478192	0.00134846	0.00134849	0.00134799	0.0013483	0.00134806	0.00134822	0.00134795	0.00134797	0.00134835	0.00134795	0.00134799	0.00134839	0.00134804	0.00134814	0.00134795	0.00134809	0.00134832	0.00134839	0.00134815	0.00134835	0.00134843	0.00134801	0.00134832	0.00134803	0.00134815	0.413905	0.0314033	0.00134795	0.00134808
0.000233869	0.000233809	0.000233846	0.00023384	0.000233813	0.000233808	0.000233827	0.000233815	0.000233825	0.000233836	0.000233831	0.000233861	0.000233812	0.000233826	0.000233809	0.000233806	0.000233889	0.000233812	0.00023383	0.000233847	0.94726	0.000233854	0.000233818	0.000233806	0.000233855	0.000233812	0.000233814	0.00023381	0.000233818	0.000233843	0.000233803	0.000233807	0.000233821	0.000233814	0.00023383	0.000233813	0.00023382	0.000233831	0.000233881	0.000233859	0.000233841	0.000233844	0.000233805	0.000233827	0.000233809	0.000233842	0.0415167	0.000233828	0.000233803	0.000233839
0.000233869	0.000233809	0.000233846	0.00023384	0.000233813	0.000233808	0.000233827	0.000233815	0.000233825	0.000233836	0.000233831	0.000233861	0.000233812	0.000233826	0.000233809	0.000233806	0.000233889	0.000233812	0.00023383	0.000233846	0.947286	0.000233854	0.000233818	0.000233806	0.000233855	0.000233812	0.000233814	0.00023381	0.000233818	0.000233843	0.000233803	0.000233807	0.000233821	0.000233814	0.00023383	0.000233813	0.00023382	0.000233831	0.000233881	0.000233859	0.000233841	0.000233844	0.000233805	0.000233827	0.000233809	0.000233842	0.0414899	0.000233828	0.000233803	0.000233839
0.000391022	0.000390951	0.000391015	0.000390994	0.000390953	0.000391018	0.000391002	0.000390938	0.000390982	0.0003911	0.000391034	0.000391013	0.000391055	0.441698	0.000391027	0.000390969	0.000390952	0.000390946	0.000390998	0.000390984	0.000391012	0.000391017	0.000390986	0.000390955	0.000390968	0.000390961	0.000390954	0.000390971	0.00039095	0.000391294	0.000390947	0.000390952	0.000391005	0.000390963	0.0107771	0.000390942	0.000390959	0.000391002	0.000391042	0.000391039	0.000391011	0.000391011	0.000390976	0.000390988	0.000390941	0.0745569	0.454982	0.000391007	0.000390941	0.000391059
0.000726171	0.000726085	0.000726176	0.000726061	0.00072603	0.000726018	0.000726082	0.000726007	0.000726148	0.000726059	0.000726125	0.000726085	0.000726145	0.000726232	0.0170773	0.000726025	0.000726027	0.000726043	0.000726164	0.000726056	0.000726083	0.0007262	0.0173632	0.000726024	0.000726061	0.000726039	0.000726047	0.000726017	0.000726046	0.000726107	0.000726037	0.000726046	0.00072605	0.000726047	0.000726071	0.000726007	0.000726052	0.000726158	0.000726069	0.000726034	0.000726117	0.00072605	0.000726028	0.00072606	0.000726025	0.000726203	0.931434	0.000726064	0.000726007	0.000726217
0.000316804	0.000316688	0.000316757	0.000316731	0.000316692	0.000316687	0.000316716	0.000316697	0.000316716	0.000316731	0.000316723	0.000316762	0.000316693	0.000316709	0.000316687	0.000316687	0.0143887	0.000316691	0.000316717	0.000316737	0.910707	0.000316753	0.000316699	0.000316684	0.000316748	0.000316693	0.000316696	0.000316694	0.000316706	0.000316741	0.00031668	0.000316686	0.000316709	0.000316696	0.00031673	0.00031669	0.000316705	0.000316727	0.0600184	0.000316767	0.000316733	0.000316738	0.000316683	0.000316722	0.00031669	0.000316728	0.000316786	0.000316718	0.00031668	0.000316731
0.00147086	0.00147081	0.00147083	0.00147094	0.00147088	0.0014708	0.00147089	0.00147096	0.00147083	0.0014709	0.00147088	0.927928	0.00147084	0.00147086	0.00147084	0.0014708	0.00147084	0.00147085	0.00147084	0.00147092	0.00147101	0.00147084	0.00147082	0.00147086	0.00147085	0.00147084	0.00147081	0.0014708	0.00147082	0.00147118	0.0014708	0.0014708	0.00147086	0.00147093	0.00147085	0.0014708	0.00147084	0.00147089	0.0014709	0.00147082	0.00147101	0.00147086	0.0014708	0.00147089	0.0014708	0.00147095	0.00147094	0.00147086	0.0014708	0.00147085
0.00166682	0.00166679	0.0016668	0.00166698	0.00166688	0.00166679	0.00166685	0.00166704	0.0016668	0.00166689	0.00166691	0.918323	0.0016668	0.00166683	0.00166681	0.00166678	0.00166683	0.00166683	0.00166684	0.00166684	0.00166683	0.00166681	0.00166679	0.00166685	0.00166686	0.00166682	0.00166679	0.00166678	0.00166685	0.00166725	0.00166678	0.00166678	0.00166684	0.00166693	0.00166682	0.00166677	0.00166681	0.00166685	0.00166689	0.00166681	0.001667	0.00166684	0.00166678	0.00166687	0.0016668	0.00166805	0.00166693	0.00166685	0.00166678	0.00166682
0.000616385	0.000616274	0.000616348	0.000616404	0.00061629	0.000616287	0.00061643	0.000616304	0.000616314	0.000616328	0.065354	0.170214	0.00061645	0.000616416	0.000616345	0.000616268	0.000616275	0.000616293	0.000616331	0.000616353	0.000616335	0.0006164	0.000616295	0.000616302	0.000616409	0.000616314	0.000616347	0.000616273	0.000616602	0.000616338	0.000616277	0.000616311	0.000616365	0.000616337	0.000616323	0.000616267	0.000616342	0.000616432	0.00473702	0.286328	0.000616414	0.000616362	0.000616292	0.014831	0.000616326	0.000616382	0.000616463	0.431416	0.00061627	0.000616376
9.788801e-05	9.787088e-05	9.78829e-05	9.788698e-05	9.787647e-05	9.7881595e-05	9.789702e-05	9.7885444e-05	0.0017109	9.7896926e-05	9.789502e-05	9.789221e-05	9.790852e-05	9.7892065e-05	9.789723e-05	9.786982e-05	9.7873766e-05	9.788067e-05	9.788525e-05	0.08246	9.789022e-05	9.7892844e-05	0.00556846	9.787573e-05	0.0191	9.7880606e-05	9.788718e-05	9.78768e-05	9.787508e-05	9.788256e-05	9.78698e-05	9.787703e-05	9.788867e-05	0.00269725	9.788676e-05	9.787126e-05	9.787926e-05	9.789585e-05	0.0855009	9.790791e-05	9.7888216e-05	0.00475692	9.788518e-05	9.788881e-05	9.787011e-05	9.788675e-05	0.794094	9.7886346e-05	9.788348e-05	9.7904966e-05
0.000234417	0.000234356	0.000234394	0.000234387	0.000234361	0.000234356	0.000234375	0.000234363	0.000234373	0.000234384	0.000234379	0.00023441	0.000234359	0.000234372	0.000234356	0.000234354	0.000234437	0.00023436	0.000234378	0.000234395	0.950457	0.000234401	0.000234365	0.000234353	0.000234402	0.000234359	0.000234361	0.000234358	0.000234366	0.000234391	0.00023435	0.000234355	0.000234368	0.000234362	0.000234378	0.00023436	0.000234364	0.000234378	0.000234429	0.000234407	0.000234389	0.000234392	0.000234353	0.000234375	0.000234357	0.00023439	0.038293	0.000234375	0.00023435	0.000234386
0.00357214	0.00357193	0.00357202	0.00357245	0.0035722	0.00357191	0.00357212	0.00357242	0.00357199	0.00357216	0.00357214	0.824966	0.00357197	0.00357209	0.00357192	0.00357188	0.00357191	0.00357213	0.00357212	0.00357237	0.00357419	0.00357203	0.00357198	0.00357195	0.00357211	0.003572	0.00357193	0.00357188	0.00357196	0.00357236	0.00357191	0.00357193	0.00357201	0.00357201	0.00357199	0.00357188	0.00357196	0.00357219	0.0035721	0.00357196	0.00357253	0.00357208	0.00357192	0.00357208	0.00357192	0.00357267	0.00357227	0.0035721	0.00357187	0.00357205
0.000235519	0.000235459	0.000235496	0.000235491	0.000235464	0.000235459	0.000235479	0.000235466	0.000235476	0.000235488	0.000235482	0.000235513	0.000235463	0.000235477	0.00023546	0.000235457	0.000235542	0.000235462	0.000235478	0.000235498	0.945983	0.000235495	0.000235469	0.000235457	0.000235506	0.000235463	0.000235465	0.000235461	0.000235469	0.000235494	0.000235454	0.000235458	0.000235471	0.000235465	0.000235481	0.000235464	0.00023547	0.000235482	0.000235532	0.000235511	0.000235491	0.000235495	0.000235456	0.000235478	0.00023546	0.000235491	0.0427142	0.000235479	0.000235454	0.00023549
0.000680513	0.000680417	0.000680425	0.000680558	0.000680451	0.000680418	0.000680472	0.000680453	0.000680423	0.000680473	0.000680494	0.966657	0.00068044	0.000680444	0.000680493	0.000680413	0.000680428	0.000680435	0.000680453	0.000680501	0.000680545	0.000680511	0.000680423	0.000680431	0.000680459	0.000680443	0.000680414	0.000680409	0.000680475	0.00068051	0.000680411	0.000680427	0.000680436	0.000680456	0.000680449	0.000680439	0.000680448	0.000680477	0.000680515	0.000680437	0.00068056	0.000680434	0.000680412	0.000680453	0.000680425	0.000680863	0.000680552	0.000680445	0.000680411	0.000680466
0.0204577	0.00143026	0.00143043	0.00143036	0.00143101	0.00143025	0.00143062	0.00143018	0.0207208	0.0337575	0.00143054	0.0446944	0.0659055	0.0014303	0.00143044	0.00143023	0.00143028	0.00143036	0.00143034	0.00143045	0.00143035	0.0014303	0.00143025	0.031492	0.441698	0.0436277	0.00143033	0.00143037	0.0014302	0.00143041	0.00143026	0.00143028	0.00143028	0.00143042	0.00143035	0.00143019	0.00143023	0.00143039	0.0014304	0.239001	0.00143058	0.00143043	0.00143037	0.00143049	0.00143094	0.00143035	0.00143056	0.00143059	0.00143021	0.00143036
0.000310636	0.000310563	0.000310583	0.000310607	0.000310568	0.000310561	0.00031059	0.000310564	0.000310578	0.000310603	0.000310592	0.000310632	0.000310568	0.000310586	0.000310564	0.00031056	0.000310563	0.000310562	0.000310583	0.00031061	0.852245	0.000310607	0.000310578	0.000310559	0.000310642	0.000310568	0.00031056	0.00031057	0.000310567	0.00031058	0.000310556	0.000310561	0.00031057	0.000310566	0.000310589	0.000310564	0.00031058	0.000310595	0.0381268	0.000310645	0.000310604	0.000310571	0.000310559	0.000310582	0.00031056	0.000310602	0.0950305	0.000310588	0.000310556	0.000310602
0.00125024	0.00125019	0.00125021	0.00125029	0.00125024	0.00125019	0.00125025	0.00125028	0.0012502	0.00125023	0.00125027	0.886216	0.0012502	0.00125024	0.00125019	0.00125018	0.00125019	0.00125023	0.00125022	0.00125029	0.00125035	0.00125026	0.0012502	0.00125019	0.00125026	0.0012502	0.00125019	0.00125018	0.00125019	0.00125028	0.00125018	0.00125019	0.00125021	0.00125021	0.00125022	0.00125018	0.00125021	0.00125026	0.00125026	0.00125021	0.00125042	0.00125023	0.00125018	0.00125025	0.00125018	0.053773	0.00125032	0.00125023	0.00125018	0.00125024
0.00059304	0.000592984	0.000592993	0.000593069	0.000593228	0.000592981	0.0005931	0.000593013	0.000593	0.000593036	0.000593032	0.859112	0.000593014	0.000593008	0.000592991	0.000592986	0.000592989	0.000592993	0.000593008	0.000593094	0.000593063	0.000593045	0.000593008	0.000593028	0.0178178	0.00059303	0.000592983	0.000592976	0.000593013	0.000593076	0.000592979	0.000592995	0.000593016	0.000593023	0.000593017	0.000592996	0.000593002	0.00059306	0.000593206	0.000592998	0.000593062	0.000593008	0.00059298	0.0298197	0.000592999	0.000593072	0.0659715	0.000593037	0.000592978	0.000593018
0.00228994	0.00228985	0.00229055	0.00229019	0.00228994	0.00228987	0.524569	0.00228979	0.00229007	0.00228991	0.00229014	0.00229016	0.00229017	0.00228988	0.0022899	0.00228975	0.00228985	0.00228981	0.0022899	0.17976	0.00229011	0.00228989	0.00228978	0.00228983	0.188041	0.00228997	0.00228982	0.00228973	0.00228978	0.00228986	0.00228973	0.00229108	0.00229	0.00228994	0.00228999	0.00228989	0.00228983	0.0022901	0.00229022	0.00229022	0.0022901	0.00229018	0.00228974	0.0022904	0.00229006	0.00229001	0.00229033	0.0022899	0.00228974	0.00229015
0.000264122	0.000264048	0.000264099	0.000264082	0.000264053	0.000264046	0.000264068	0.000264053	0.000264069	0.00026408	0.000264074	0.000264103	0.000264051	0.000264069	0.000264047	0.000264045	0.000264152	0.000264052	0.000264074	0.000264087	0.933805	0.000264105	0.000264059	0.000264044	0.000264104	0.000264051	0.000264054	0.00026405	0.000264059	0.00026409	0.00026404	0.000264045	0.000264063	0.000264054	0.000264073	0.000264049	0.000264061	0.000264075	0.0281041	0.000264109	0.000264085	0.000264092	0.000264043	0.00026407	0.000264048	0.000264085	0.0256792	0.000264071	0.00026404	0.000264085
0.000163855	0.00133447	0.000163839	0.297486	0.000163863	0.00917636	0.00016386	0.000163838	0.000163842	0.000163865	0.000163859	0.000163879	0.000163867	0.000163908	0.000163839	0.000163841	0.000163858	0.000163834	0.000163851	0.0651867	0.000163861	0.000163854	0.000163866	0.00190819	0.207368	0.000163861	0.000163838	0.000163905	0.000163836	0.000163837	0.000163829	0.000163834	0.000163857	0.000163841	0.000163848	0.00251152	0.000163838	0.000163849	0.0828682	0.0495912	0.000163867	0.00016384	0.000163832	0.0918267	0.000163836	0.000163861	0.0765599	0.107957	0.000163828	0.000163861
0.000795263	0.000795354	0.000795203	0.632936	0.000795221	0.000795177	0.000795375	0.0258851	0.000795202	0.000795263	0.000795282	0.000795424	0.00079521	0.000795228	0.000795226	0.00079517	0.000795206	0.000795364	0.000795213	0.000795339	0.000795326	0.163837	0.000795345	0.000795419	0.000795524	0.00953306	0.000795369	0.000795169	0.000795182	0.0591437	0.00079526	0.00079522	0.0644167	0.000795439	0.000795233	0.000795168	0.000795217	0.000795306	0.000795577	0.000795214	0.000795272	0.000795198	0.000795224	0.00079528	0.0100514	0.000795289	0.000795299	0.000795543	0.000795219	0.000795217
0.000417793	0.000417742	0.000417784	0.000417793	0.000417814	0.000417745	0.000417809	0.000417723	0.000417812	0.000417764	0.000417781	0.000417867	0.000417802	0.000417762	0.000417753	0.000417727	0.000417753	0.000417745	0.000417766	0.187369	0.000417794	0.000417745	0.000417742	0.000417749	0.229463	0.000417769	0.000417744	0.000417722	0.000417733	0.000417755	0.000417721	0.000417762	0.000417754	0.000417778	0.23556	0.000418157	0.00041774	0.000417791	0.000417846	0.000417772	0.000417788	0.000417758	0.000417753	0.000417799	0.000417736	0.000417778	0.31135	0.000417806	0.017459	0.000417779
0.0604065	0.000477383	0.000477335	0.000477349	0.000477293	0.00047728	0.000477397	0.000477361	0.0129661	0.00047734	0.105044	0.000477348	0.000477402	0.000477427	0.000477319	0.000477352	0.000477264	0.000477386	0.000477365	0.00047732	0.000477334	0.000477376	0.000477312	0.000477286	0.000477333	0.000477327	0.000477343	0.000477281	0.000477281	0.000477345	0.000477283	0.000477324	0.000477311	0.000477318	0.000477381	0.000477259	0.000477313	0.000477409	0.00047733	0.000477298	0.000477401	0.000477301	0.000477298	0.000477316	0.000477275	0.000477374	0.560175	0.000477355	0.000477266	0.239929
0.00501862	0.00501824	0.00501859	0.00501893	0.0804645	0.00501865	0.00501937	0.00501837	0.0050184	0.00501867	0.00501888	0.00501885	0.0050185	0.00501834	0.00501831	0.0050183	0.00501831	0.00501834	0.00501839	0.170668	0.00501845	0.0050185	0.00501827	0.00501856	0.436885	0.00501869	0.00501822	0.00501821	0.00501832	0.00501838	0.00501825	0.00501858	0.00501846	0.00501833	0.0050185	0.00501844	0.00501839	0.00501861	0.00501858	0.0050199	0.00501905	0.00501843	0.00501831	0.0811289	0.00501838	0.00501877	0.00501912	0.00501888	0.00501827	0.00501862
0.000919322	0.000919279	0.000919288	0.170185	0.000919361	0.000919298	0.000919551	0.000919257	0.000919261	0.000919538	0.426846	0.183914	0.000919327	0.000919312	0.000919287	0.000919255	0.000919298	0.000919309	0.000919331	0.000919389	0.000919525	0.000919303	0.000919298	0.000919318	0.000919472	0.000919347	0.000919272	0.00091928	0.000919299	0.000919378	0.000919256	0.000919273	0.000919509	0.00091929	0.000919325	0.000919253	0.000919283	0.000919358	0.000919429	0.00091954	0.087656	0.000919325	0.000919278	0.000919356	0.000919268	0.000919535	0.000919481	0.0900287	0.000919251	0.000919379
0.00287152	0.00287135	0.00287133	0.00287148	0.00287138	0.0028715	0.0028715	0.00287212	0.00287156	0.164696	0.00287176	0.00287165	0.00287193	0.00287158	0.356807	0.00287136	0.00287135	0.00287266	0.0028714	0.00287152	0.00287134	0.00287138	0.00287144	0.00287138	0.00287222	0.00287149	0.00287161	0.259408	0.00287131	0.00287162	0.00287133	0.00287141	0.00287145	0.00287155	0.00287162	0.00287131	0.00287141	0.00287145	0.00287191	0.0331816	0.00287145	0.00287147	0.00287148	0.00287153	0.00287148	0.00287196	0.0028714	0.056689	0.00287142	0.00287137
0.000188057	0.00018801	0.000188026	0.000188047	0.000188017	0.000188018	0.181693	0.000188006	0.000188068	0.000188081	0.000188064	0.000188049	0.187465	0.000188047	0.0574886	0.000188009	0.000188015	0.000188018	0.000188039	0.0172621	0.000188053	0.0169051	0.000188041	0.000188147	0.00018806	0.000188039	0.000188025	0.000188012	0.00018803	0.000188038	0.000188014	0.000188029	0.000188043	0.000188049	0.00018807	0.000188009	0.000188045	0.137732	0.0280298	0.000188046	0.365526	0.000188052	0.000188088	0.000188049	0.000188019	0.000188041	0.000188058	0.000188068	0.000188012	0.000188057
0.142347	0.000441201	0.00044127	0.000441272	0.000441213	0.000441205	0.000441342	0.000441266	0.000441241	0.00044126	0.000441289	0.000441314	0.0585415	0.000441347	0.021948	0.000441207	0.000441204	0.000441208	0.00044131	0.000441279	0.000441298	0.182855	0.000441289	0.000441203	0.000441236	0.000441242	0.000441255	0.000441199	0.00044122	0.000441219	0.000441198	0.00044122	0.0611622	0.000441256	0.000441263	0.000441196	0.000441256	0.241363	0.000441315	0.000441221	0.000441369	0.000441278	0.000441251	0.000441264	0.000441214	0.000441286	0.27281	0.000441242	0.000441202	0.00044134
0.000354773	0.000354762	0.000354728	0.135374	0.000354853	0.000354733	0.158439	0.000354728	0.000354748	0.0302185	0.000354829	0.0838582	0.000354766	0.000354734	0.000354725	0.00035472	0.000354733	0.000354731	0.000354727	0.000354825	0.0464499	0.00035473	0.000354721	0.000354727	0.285721	0.0509563	0.00035474	0.00035472	0.000354755	0.000354785	0.000354714	0.000354734	0.000354737	0.000354741	0.000354753	0.000354726	0.00035473	0.000354748	0.0237964	0.000354756	0.00035476	0.000354737	0.00035472	0.111486	0.0595119	0.000354777	0.000354796	0.000354774	0.000354826	0.000354744
0.000875294	0.000875233	0.000875322	0.000875366	0.000875287	0.000875344	0.000875375	0.000875246	0.000875263	0.000875323	0.270418	0.000875459	0.000875357	0.000875361	0.000875398	0.000875224	0.000875268	0.000875289	0.000875377	0.000875389	0.000875574	0.000875287	0.038473	0.000875216	0.000875484	0.000875393	0.000875275	0.000875241	0.365029	0.000875338	0.000875633	0.000875228	0.000875376	0.000875306	0.0957915	0.000875204	0.000875247	0.000875378	0.000875348	0.000875341	0.000875393	0.000875381	0.000875259	0.0732847	0.000875252	0.118489	0.000875487	0.000875319	0.000875223	0.000875386
0.00161318	0.00161315	0.00161316	0.00161328	0.00161323	0.00161314	0.00161322	0.00161333	0.00161316	0.00161324	0.00161322	0.920953	0.00161317	0.00161319	0.00161317	0.00161314	0.00161319	0.00161318	0.00161317	0.00161324	0.00161336	0.00161317	0.00161315	0.0016132	0.00161319	0.00161318	0.00161315	0.00161314	0.00161315	0.00161356	0.00161314	0.00161314	0.0016132	0.00161327	0.00161318	0.00161314	0.00161318	0.00161321	0.00161324	0.00161316	0.00161335	0.00161319	0.00161314	0.00161322	0.00161314	0.00161326	0.00161328	0.0016132	0.00161314	0.00161317
0.0840132	0.00106074	0.00106075	0.00106102	0.00106088	0.00106077	0.166166	0.00106113	0.001061	0.00106098	0.0463443	0.00106102	0.0656913	0.00106082	0.00106085	0.00106073	0.00106079	0.00106081	0.00106079	0.00106102	0.00106097	0.00106083	0.00106072	0.00106081	0.0693626	0.33058	0.00106078	0.0100712	0.00106108	0.00106084	0.00106085	0.00106092	0.00106089	0.00106089	0.00106093	0.00106073	0.00106077	0.00106088	0.00106117	0.00106085	0.00106097	0.00106114	0.00106076	0.0776418	0.106633	0.00106098	0.00106096	0.00106124	0.00106073	0.00106085
0.00283005	0.00282995	0.00282997	0.00283008	0.00282998	0.00283005	0.00283005	0.00282993	0.00283013	0.187813	0.00283027	0.00283026	0.00283045	0.00283014	0.357084	0.00282992	0.00282992	0.00283121	0.00283009	0.00283006	0.00283001	0.00283004	0.00283002	0.00282998	0.00283081	0.00283006	0.00283001	0.288129	0.00282995	0.00283046	0.00282993	0.00282992	0.00283002	0.00283011	0.00283016	0.00282988	0.00282997	0.00283002	0.00283043	0.0367878	0.00283011	0.00283007	0.00283004	0.0028301	0.00283003	0.00283059	0.00282996	0.00283055	0.00282998	0.00282997
0.000585748	0.000585706	0.000586024	0.364534	0.0245415	0.000585674	0.000585811	0.000585662	0.000585739	0.292557	0.0789837	0.000585826	0.000585731	0.000585681	0.000585768	0.000585685	0.000585674	0.000585687	0.000585761	0.000585804	0.000585792	0.000585804	0.000585701	0.000585722	0.150175	0.000585778	0.00058569	0.000585676	0.000585663	0.00058571	0.000586024	0.000585728	0.000585734	0.0005857	0.000585734	0.000585649	0.000585693	0.000585758	0.000585839	0.00750004	0.000585754	0.000585698	0.000585765	0.000585725	0.000585897	0.000585846	0.0456776	0.000585747	0.0114305	0.000585759
0.324815	0.000248158	0.0416266	0.118144	0.00024821	0.00024816	0.000248217	0.000248164	0.000248179	0.000248238	0.0483109	0.000248219	0.000248218	0.000248197	0.000248197	0.000248173	0.000248169	0.000248163	0.00024818	0.202287	0.000248207	0.0720683	0.000248179	0.000248161	0.000248211	0.000248186	0.000248172	0.00024826	0.000248169	0.00024818	0.000248241	0.000248171	0.000248197	0.000248194	0.150255	0.000248153	0.000248162	0.000248211	0.00024822	0.000248178	0.000248227	0.00747882	0.00024817	0.000248218	0.000248177	0.0248385	0.000248208	0.000248235	0.00024816	0.000248204
0.000475717	0.000475682	0.000475731	0.000475759	0.0107646	0.000475722	0.179892	0.000475722	0.000475678	0.000475702	0.000475746	0.350589	0.000475689	0.00047569	0.000475678	0.000475672	0.00047571	0.000475685	0.000475695	0.000475829	0.0873616	0.000475703	0.000475686	0.000475689	0.275475	0.000475704	0.00047569	0.000475664	0.000475676	0.0749855	0.000475665	0.000475681	0.00047569	0.000475713	0.000475884	0.000475886	0.000475725	0.000475737	0.000475834	0.000475782	0.000475733	0.0004757	0.000475668	0.000475724	0.000475671	0.000475743	0.000475818	0.000475777	0.000475671	0.000475717
0.00182238	0.00182216	0.00182215	0.00182275	0.0260832	0.00182222	0.00182234	0.0018221	0.00182213	0.0018225	0.00182236	0.00182249	0.00182223	0.00182221	0.00182219	0.0650621	0.00182218	0.00182217	0.00182219	0.0799346	0.00182287	0.00182219	0.00182213	0.00182216	0.711981	0.0349371	0.00182212	0.00182211	0.0018223	0.0018223	0.0018221	0.00182215	0.00182211	0.00182216	0.00182224	0.00182229	0.00182221	0.00182234	0.00182242	0.00182229	0.00182227	0.00182246	0.00182209	0.00182269	0.0018221	0.0018225	0.00182245	0.00182233	0.0018221	0.00182219
0.00125054	0.00125042	0.0012505	0.00125053	0.00125043	0.00125042	0.00125055	0.00125051	0.00125048	0.00125045	0.00125066	0.00125081	0.00125046	0.00125054	0.0294491	0.00125041	0.00125043	0.00125047	0.00125051	0.00125059	0.00125056	0.0012505	0.00125091	0.00125043	0.00125048	0.00125046	0.00125041	0.00125039	0.00125043	0.00125053	0.0012504	0.00125042	0.00125048	0.00125047	0.00125053	0.0012504	0.00125047	0.00125067	0.00125057	0.00125045	0.00125061	0.00125052	0.00125046	0.0612301	0.0012504	0.0514496	0.800348	0.00125054	0.0012504	0.00125057
0.000610977	0.00061093	0.000610939	0.000611042	0.0305148	0.000610983	0.000611031	0.000610908	0.000610934	0.000610996	0.000611025	0.0361279	0.000610978	0.000610932	0.000610925	0.000610931	0.000610948	0.000610933	0.000610937	0.145379	0.09879	0.000610943	0.00061094	0.000610934	0.549356	0.000611084	0.000610939	0.000610917	0.000610927	0.000610951	0.000610915	0.000610934	0.00061095	0.000610947	0.0613542	0.00781719	0.000610925	0.000611004	0.0373062	0.000611173	0.000610994	0.000610946	0.000610912	0.000611119	0.000610919	0.000611006	0.000611086	0.000611007	0.00830521	0.000610956
0.000443761	0.000443666	0.000443719	0.000443723	0.000443675	0.000443661	0.0796911	0.000443703	0.00044369	0.00044371	0.0143474	0.0704392	0.000443734	0.000443735	0.000443696	0.00044366	0.000443682	0.000443752	0.000443707	0.000443784	0.000443761	0.00044371	0.000443671	0.000443665	0.000443752	0.000443682	0.000443688	0.000443699	0.000443667	0.0004437	0.000443656	0.000443676	0.00044394	0.000443714	0.000443744	0.000443673	0.000443691	0.000443745	0.815111	0.000443687	0.000443728	0.000443707	0.000443729	0.000443778	0.000443663	0.00044372	0.000443782	0.00044374	0.000443656	0.000443725
0.000160635	0.000160615	0.000160612	0.000160629	0.000160606	0.000160605	0.0233851	0.00016063	0.000160618	0.000160623	0.000160649	0.000160652	0.000160636	0.0283477	0.000160638	0.000160602	0.000160609	0.00016062	0.000160632	0.277504	0.00016063	0.000160632	0.000160629	0.000160606	0.000160614	0.000160614	0.000160614	0.000160616	0.000160616	0.000160614	0.000160604	0.000160618	0.000160668	0.000160622	0.000160627	0.000160603	0.000160622	0.014147	0.253114	0.000160609	0.000160657	0.000160633	0.000160619	0.000160633	0.000160604	0.000160639	0.299351	0.00016063	0.000160603	0.0972444
0.00196118	0.00196109	0.00196111	0.0019613	0.00196116	0.00196109	0.00196119	0.00196129	0.0019611	0.00196115	0.00196123	0.721064	0.00196111	0.00196117	0.00196109	0.00196108	0.00196109	0.00196115	0.00196118	0.00196131	0.00196147	0.00196122	0.00196111	0.00196109	0.00196126	0.00196112	0.00196109	0.00196107	0.0019611	0.00196124	0.00196108	0.00196109	0.00196113	0.00196112	0.00196114	0.00196108	0.00196112	0.00196122	0.0019612	0.00196114	0.0019615	0.00196116	0.00196108	0.00196119	0.00196109	0.1848	0.0019613	0.00196115	0.00196107	0.00196116
0.00137297	0.00137254	0.00137258	0.0343094	0.00137267	0.00137254	0.00137276	0.00137256	0.00137255	0.00137278	0.521246	0.00137305	0.00137258	0.0013726	0.00137253	0.00137251	0.00137255	0.00137259	0.00137308	0.00137273	0.12951	0.00137269	0.00137272	0.00137264	0.114793	0.00137258	0.00137256	0.00137251	0.00137262	0.00137262	0.00137252	0.00137256	0.0013726	0.00137256	0.0013726	0.00137251	0.00137255	0.00137263	0.00137274	0.00137259	0.00137273	0.00137264	0.00137253	0.00137272	0.00137254	0.0808769	0.00137288	0.0588676	0.00137251	0.00137267
0.000588687	0.000588745	0.000588545	0.000588611	0.000588701	0.000588517	0.000588738	0.000588609	0.000588563	0.0163909	0.363113	0.000588703	0.000588808	0.0907228	0.000588528	0.00809136	0.000588497	0.000588549	0.000588555	0.000588603	0.000588549	0.000588585	0.00058854	0.00058856	0.000588648	0.0179858	0.000588618	0.000588513	0.000588548	0.0937686	0.00058851	0.00058854	0.000588636	0.000588568	0.000588601	0.000588539	0.00638942	0.000588632	0.000588614	0.085994	0.0279209	0.000588555	0.000588582	0.00058859	0.01689	0.127035	0.000588659	0.123332	0.000588494	0.000588694
0.0271599	0.000131216	0.000131227	0.0139712	0.000131233	0.000131215	0.0123102	0.000131216	0.000131231	0.000131244	0.0265222	0.000131242	0.125618	0.000131229	0.0466618	0.000131213	0.000131219	0.000131229	0.000131231	0.0651142	0.0130277	0.000131223	0.000131245	0.000131213	0.032493	0.000131229	0.000131221	0.000131217	0.000131215	0.000131229	0.000131211	0.000131227	0.000131224	0.000131227	0.000131241	0.000131211	0.000131218	0.0679143	0.000131243	0.000131231	0.000131237	0.000131253	0.000131236	0.000131234	0.000131214	0.000131259	0.0255995	0.000131227	0.000131232	0.538621
0.000807551	0.000807574	0.0383425	0.000807472	0.000807454	0.00080753	0.000807666	0.00080745	0.000807537	0.000808208	0.000807536	0.000807597	0.000807702	0.000807739	0.000808095	0.000807442	0.000807448	0.00080761	0.000807553	0.000807478	0.000807458	0.00080766	0.000807561	0.000807449	0.000807627	0.000807485	0.000807438	0.000807833	0.000807424	0.000807444	0.000807422	0.000807463	0.000807501	0.00080747	0.000807547	0.00080742	0.000807443	0.024457	0.000807486	0.000807487	0.000807584	0.000807574	0.000807503	0.000807505	0.000807432	0.0821391	0.817914	0.000807498	0.000807431	0.000807667
0.00154542	0.0015454	0.00154539	0.00154548	0.00154546	0.00154543	0.0238084	0.00154538	0.00154563	0.341686	0.0015455	0.00154548	0.00154584	0.00154541	0.160182	0.00154536	0.00154539	0.00154542	0.00154538	0.00154559	0.00154541	0.0015454	0.00154538	0.00154546	0.0294991	0.00154559	0.00154545	0.0269992	0.0015454	0.0015454	0.0015454	0.00154546	0.00154541	0.0454105	0.00154549	0.00154536	0.00154538	0.0015455	0.00154552	0.0673732	0.00154541	0.00154554	0.00154555	0.00154563	0.240132	0.00154547	0.00154546	0.00154557	0.00154541	0.00154544
0.00119481	0.00119465	0.00119463	0.287234	0.00119466	0.00119461	0.00119479	0.00119482	0.00119475	0.00119483	0.00119472	0.0423076	0.00119464	0.00119482	0.00119471	0.00119461	0.00119461	0.00119486	0.00119469	0.0011949	0.00119496	0.0378838	0.00119464	0.00119473	0.00119479	0.00119465	0.00119461	0.0011946	0.00119474	0.00119477	0.0011946	0.00119466	0.0011949	0.00119469	0.00119484	0.0011946	0.00119474	0.00119482	0.0900876	0.00119471	0.00119486	0.0011947	0.00119462	0.0011947	0.0011946	0.00119478	0.488725	0.0011947	0.00119462	0.00119482
0.00157075	0.0104618	0.00157055	0.00157088	0.0399915	0.00157057	0.0346909	0.00157049	0.00157052	0.00157094	0.00157078	0.00157089	0.00157068	0.00157058	0.0015713	0.00157051	0.00157065	0.00157063	0.00157053	0.134051	0.0015709	0.00157062	0.00157054	0.00157062	0.544578	0.0759362	0.0015707	0.00157053	0.00157057	0.00157072	0.00157056	0.00157108	0.00157066	0.0015707	0.00157065	0.00157053	0.00157057	0.00157063	0.00157075	0.033638	0.00157065	0.00157076	0.00157058	0.0606826	0.00157075	0.0015717	0.00157075	0.00157087	0.00157054	0.00157063
0.00143125	0.0901039	0.0014312	0.00143109	0.00143134	0.00143107	0.00143134	0.00143093	0.001431	0.00143117	0.00143128	0.00143142	0.0014313	0.00143117	0.00143125	0.00143099	0.00143095	0.00143095	0.00143116	0.00143111	0.00143119	0.0014314	0.00143133	0.00143097	0.00143118	0.00143104	0.00143101	0.00143094	0.0014311	0.00143103	0.00143094	0.00143097	0.00143102	0.00143109	0.00143122	0.00143094	0.00143119	0.00143154	0.00143127	0.00143101	0.00143145	0.00143104	0.00143099	0.243914	0.00143095	0.00143134	0.570808	0.029342	0.00143094	0.00143139
0.000593218	0.000593074	0.000593092	0.23485	0.000593174	0.000593096	0.000593202	0.000593073	0.000593078	0.000593192	0.426174	0.000593269	0.000593097	0.000593104	0.000593086	0.000593064	0.000593099	0.000593102	0.000593232	0.0361193	0.148974	0.000593131	0.00059312	0.00059313	0.095129	0.000593125	0.000593086	0.000593064	0.000593092	0.000593113	0.000593069	0.000593089	0.000593107	0.00059309	0.000593126	0.000593062	0.000593083	0.000593123	0.000593174	0.00059316	0.000593175	0.000593137	0.000593074	0.000593176	0.000593078	0.000593284	0.00059324	0.0326562	0.000593065	0.000593146
0.000801624	0.000801421	0.221887	0.00080156	0.000801492	0.000801476	0.000801551	0.000801409	0.000801552	0.000801555	0.000801572	0.000801532	0.590985	0.000801467	0.000801527	0.000801415	0.000801409	0.000801429	0.000801482	0.000801532	0.000801571	0.000801462	0.00080146	0.000801445	0.000801522	0.000801507	0.000801475	0.000801433	0.000801682	0.000801452	0.00817815	0.000801461	0.000801441	0.000801472	0.000801489	0.000801402	0.000801436	0.142081	0.00080148	0.000801492	0.000801486	0.000801443	0.000801452	0.000801544	0.00080143	0.000801508	0.000801555	0.000801513	0.000801414	0.000801497
0.000421302	0.000421283	0.000421247	0.000421276	0.000421233	0.000421218	0.000421286	0.00042124	0.000421244	0.000421251	0.000421276	0.596191	0.000421268	0.000421251	0.000421231	0.000421217	0.000421307	0.000421251	0.000421264	0.000421274	0.000421307	0.000421316	0.000421255	0.000421217	0.00042127	0.000421234	0.000421223	0.000421222	0.000421232	0.000421257	0.000421216	0.000421234	0.000421255	0.000421252	0.000421241	0.000421215	0.000421275	0.000421297	0.383589	0.000421253	0.000421285	0.000421256	0.000421228	0.000421253	0.000421219	0.000421294	0.000421321	0.000421284	0.000421216	0.000421294
0.0579653	0.000296039	0.000296078	0.000296099	0.000296047	0.000296038	0.00029607	0.000296094	0.000296052	0.000296074	0.0548004	0.000296083	0.000296063	0.000296105	0.000296048	0.00029604	0.000296056	0.000296043	0.0002961	0.000296097	0.0570442	0.0263897	0.0224978	0.000296035	0.000296085	0.000296054	0.00029605	0.000296033	0.000296188	0.000296072	0.000296031	0.000296037	0.000296113	0.000296083	0.000296079	0.000296046	0.000296057	0.000296107	0.292714	0.000296054	0.00029608	0.000296067	0.000296039	0.000296092	0.000296035	0.000296095	0.475858	0.000296053	0.000296032	0.000296117
0.000301317	0.000301251	0.000301261	0.0313749	0.00881421	0.000301241	0.000301342	0.000301255	0.000301247	0.000301275	0.000301279	0.000301323	0.00030144	0.000301251	0.000301243	0.000301236	0.000301269	0.000301468	0.000301292	0.306498	0.192171	0.000301348	0.000301284	0.000301251	0.0978048	0.000301275	0.000301238	0.000301233	0.000301268	0.000301258	0.000301232	0.000301257	0.000301259	0.000301247	0.000301264	0.000301313	0.00030125	0.0835887	0.155359	0.0189397	0.000301271	0.000301243	0.000301236	0.00684978	0.000301237	0.000301284	0.086548	0.000301273	0.000301324	0.000301282
0.000749661	0.0198989	0.000749595	0.000749792	0.000749771	0.000749594	0.120732	0.000749776	0.000749793	0.000749666	0.000749658	0.127526	0.000749589	0.000749692	0.000749587	0.000749589	0.0576115	0.000749613	0.000749604	0.283056	0.0296202	0.000749786	0.0433877	0.000749568	0.141143	0.000749612	0.000749579	0.000749556	0.000749858	0.000749664	0.000749565	0.000749569	0.00074963	0.000749577	0.000749633	0.000749572	0.000749605	0.000749774	0.104872	0.042166	0.000749635	0.00074963	0.000749566	0.000749823	0.000749575	0.000749675	0.000749747	0.000749643	0.000749556	0.000749625
0.00030198	0.000301903	0.000301907	0.424077	0.000301934	0.000301916	0.0105754	0.0003019	0.00030191	0.159086	0.124296	0.0944069	0.000301924	0.00030192	0.000301928	0.0003019	0.000301916	0.00030193	0.000302019	0.000302102	0.0910679	0.000301953	0.000301949	0.000301925	0.029989	0.000301923	0.000301911	0.000301901	0.0030554	0.000301937	0.000301908	0.00030191	0.00030197	0.000301913	0.000301926	0.0003019	0.000301907	0.000301924	0.000301941	0.000301941	0.000301963	0.000301949	0.000301926	0.000301943	0.000301924	0.0418232	0.000301976	0.00954622	0.000301901	0.000301928
0.0027066	0.00270655	0.00270652	0.206395	0.00270685	0.00270665	0.00270758	0.00270652	0.0027066	0.581018	0.00270737	0.00270672	0.00270707	0.00270663	0.00270665	0.00270653	0.00270668	0.00270655	0.00270653	0.00270683	0.00270716	0.00270653	0.00270651	0.00270657	0.00270691	0.00270676	0.00270657	0.00270665	0.00270654	0.0853705	0.0027067	0.00270657	0.00270684	0.00270658	0.0027067	0.00270651	0.00270654	0.0027067	0.00270663	0.00270662	0.00270771	0.00270698	0.00270659	0.00270668	0.00270671	0.00270703	0.00270669	0.00270679	0.0027068	0.00270657
0.00013743	0.000137403	0.000137441	0.00632441	0.000137412	0.00013741	0.000137439	0.000137411	0.000137412	0.000137424	0.141917	0.141489	0.0201801	0.000137422	0.0213946	0.000137406	0.000137446	0.000137423	0.0153289	0.00013743	0.000137439	0.000137437	0.000137421	0.000137418	0.000137413	0.000137428	0.000137413	0.000137406	0.000137481	0.000137432	0.000137403	0.000137407	0.000137443	0.000137417	0.00220153	0.000137398	0.000137424	0.0170474	0.000137434	0.000137433	0.00013744	0.00885862	0.000137411	0.000137439	0.000137415	0.0323534	0.587546	0.000137426	0.000137433	0.000137432
0.000643513	0.000643415	0.000643489	0.000643521	0.000643444	0.000643595	0.107031	0.000643435	0.000643442	0.000643543	0.18882	0.132335	0.000643558	0.000643618	0.000643461	0.000643426	0.000643421	0.000643494	0.00064346	0.0312895	0.000643547	0.000643619	0.000643485	0.000643418	0.0995324	0.000643538	0.000643602	0.000643404	0.000643411	0.000643605	0.000643399	0.000643447	0.000643477	0.000643455	0.000643494	0.0145182	0.000643665	0.0757215	0.000643494	0.000643518	0.000643578	0.00064349	0.000643621	0.000643549	0.000643459	0.000643556	0.162357	0.000643509	0.000643403	0.162012
0.000618364	0.000618294	0.000618313	0.000618481	0.000618449	0.000618315	0.000618385	0.000618291	0.00061838	0.000618328	0.000618413	0.000618363	0.000618388	0.000618329	0.0275093	0.000618295	0.000618326	0.000618345	0.000618299	0.10754	0.000618423	0.00061837	0.000618333	0.000618339	0.515997	0.000618335	0.000618347	0.000618293	0.000618327	0.000618344	0.000618297	0.000618359	0.000618379	0.000618383	0.000618444	0.000618766	0.00061834	0.00061838	0.000618413	0.000618355	0.000618419	0.000618375	0.000618414	0.000618406	0.0006183	0.000618336	0.000618408	0.320509	0.000618288	0.000618431
0.000199377	0.000199363	0.000199366	0.000199379	0.000199363	0.000199401	0.000199399	0.000199379	0.000199376	0.000199378	0.0152483	0.000199398	0.0550112	0.000199394	0.00019938	0.000199344	0.000199357	0.000199352	0.000199366	0.34596	0.00019937	0.000199365	0.00019937	0.000199352	0.000199399	0.000199525	0.000199373	0.000199386	0.00219827	0.000199362	0.000199351	0.000199357	0.00019936	0.0638926	0.000199402	0.000199348	0.000199359	0.0381316	0.168949	0.000199355	0.000199393	0.000199369	0.000199363	0.000199369	0.000199348	0.000199404	0.223203	0.000199383	0.000199344	0.0792314
0.0219105	0.000180765	0.000180784	0.000180788	0.000180769	0.000180767	0.765793	0.000180765	0.000180781	0.000180783	0.00018079	0.0001808	0.108452	0.000180785	0.00975009	0.000180764	0.000180803	0.000180768	0.00018078	0.0577068	0.000180789	0.000180775	0.000180782	0.000180773	0.000180809	0.000180779	0.000180778	0.000180764	0.000180773	0.000180776	0.000180762	0.000180774	0.000180785	0.000180789	0.0001808	0.00018077	0.00018077	0.000180812	0.000180794	0.00018078	0.0001808	0.000180797	0.000180773	0.000180789	0.000180768	0.000180784	0.000180812	0.000180788	0.000180765	0.0284333
0.00183039	0.00183029	0.00183032	0.00183044	0.0485855	0.00183027	0.00183042	0.00183028	0.0252998	0.00183066	0.00183043	0.00183057	0.00183031	0.00183051	0.00183031	0.00183027	0.00183028	0.00183034	0.00183036	0.00183045	0.00183042	0.00183038	0.00183029	0.00183032	0.840086	0.0018304	0.00183067	0.00183032	0.00183046	0.00183042	0.00183029	0.0018303	0.00183076	0.00183035	0.00183038	0.00183026	0.00183033	0.00183042	0.00183038	0.00183075	0.0018304	0.00183036	0.00183028	0.00183042	0.00183027	0.0018306	0.00183041	0.00183044	0.00183027	0.00183041
0.00400262	0.0040025	0.0040026	0.00400387	0.00400381	0.0040025	0.00400315	0.00400247	0.00400247	0.00400275	0.00400313	0.00400312	0.0040028	0.00400254	0.00400253	0.00400248	0.00400248	0.00400253	0.00400268	0.0496619	0.00400295	0.00400253	0.00400246	0.00400252	0.708521	0.00400285	0.00400275	0.00400246	0.00400247	0.00400262	0.00400244	0.00400253	0.00400253	0.00400251	0.00400251	0.00400245	0.00400248	0.0040026	0.00400256	0.00400338	0.00400262	0.0040027	0.00400263	0.0536899	0.00400265	0.00400271	0.00400278	0.00400325	0.00400249	0.00400256
0.00118757	0.00118742	0.00118741	0.00118769	0.00118772	0.00118742	0.168873	0.00118739	0.00118767	0.00118755	0.202172	0.0283735	0.00118774	0.00118745	0.00118748	0.00118742	0.00118744	0.00118747	0.0011875	0.00118761	0.00118752	0.00118757	0.00118745	0.00118754	0.194903	0.175623	0.0131497	0.00118744	0.00118757	0.00118753	0.0011874	0.00118752	0.00118765	0.0372053	0.00118753	0.00118739	0.00118743	0.00118755	0.00118761	0.00118775	0.00118766	0.00118759	0.00118743	0.0011876	0.129824	0.00118759	0.00118763	0.00118753	0.00118741	0.00118752
0.00175556	0.00175544	0.00175545	0.0817305	0.00175548	0.0955836	0.00175559	0.00175585	0.00175542	0.00175556	0.00175557	0.0528345	0.00175556	0.00175546	0.00175544	0.0017554	0.00175546	0.00175544	0.00175555	0.354771	0.336081	0.00175548	0.00175547	0.00175543	0.00175557	0.00175553	0.00175559	0.0017554	0.00175545	0.00175566	0.00175541	0.00175541	0.00175573	0.00175566	0.00175576	0.0017554	0.00175549	0.00175561	0.0017559	0.00175552	0.00175566	0.00175558	0.00175555	0.00175558	0.00175542	0.00175554	0.00175571	0.00175555	0.00175545	0.0017555
0.00163296	0.00163283	0.00163289	0.0016334	0.0816584	0.0016329	0.00163316	0.00163292	0.00163291	0.00163318	0.00163317	0.199313	0.00163307	0.0430784	0.00163292	0.00163284	0.00163353	0.00163282	0.00163299	0.00163327	0.106835	0.00163308	0.00163298	0.00163292	0.420081	0.001633	0.00163337	0.0016328	0.00163286	0.00163326	0.00163283	0.00163287	0.00163326	0.00163306	0.00163302	0.00163337	0.00163309	0.0016332	0.0771802	0.00163302	0.00163297	0.00163319	0.0016328	0.00163306	0.00163292	0.00163301	0.00163309	0.00163318	0.00163282	0.00163287
0.000226185	0.000226149	0.000226187	0.000226162	0.000226159	0.000226153	0.146349	0.000226146	0.000226196	0.000226187	0.579975	0.000226171	0.179086	0.000226197	0.0528778	0.000226145	0.000226166	0.000226151	0.000226177	0.00022618	0.000226162	0.000226188	0.00022615	0.000226165	0.000226179	0.000226198	0.000226171	0.000226152	0.000226148	0.000226156	0.000226146	0.000226198	0.00022617	0.000226192	0.000226183	0.000226154	0.000226152	0.000226185	0.000226183	0.0315348	0.000226185	0.000226175	0.000226164	0.000226174	0.000226162	0.000226181	0.000226181	0.000226194	0.000226148	0.000226203
0.000639527	0.000639454	0.000639471	0.0006396	0.000640026	0.000639448	0.000639565	0.000639443	0.000639468	0.000639516	0.0835771	0.000639578	0.000639475	0.000639506	0.000639461	0.000639441	0.000639467	0.000639488	0.000639536	0.000639652	0.000639703	0.000639506	0.000639455	0.000639491	0.020372	0.000639548	0.000639506	0.000639452	0.000639483	0.000639488	0.00063944	0.000639466	0.865993	0.000639476	0.000639476	0.000639442	0.000639473	0.0006395	0.000639502	0.000639606	0.000639527	0.000639592	0.000639446	0.000639608	0.000639817	0.000639593	0.000639544	0.000639555	0.000639441	0.000639483
0.0336358	0.0013337	0.00133386	0.00133382	0.00133372	0.0013337	0.00133386	0.00133383	0.00133389	0.00133381	0.00133384	0.00133414	0.00133378	0.00133381	0.00133379	0.00133369	0.00133372	0.00133378	0.00133401	0.00133385	0.00133381	0.00133398	0.00133384	0.00133369	0.00133375	0.00133377	0.00133369	0.00133368	0.00133372	0.00133376	0.00133368	0.00133371	0.00133379	0.00133381	0.00133383	0.00133367	0.00133386	0.00133408	0.00133389	0.00133372	0.00133394	0.00133389	0.00133371	0.0779067	0.00133368	0.0013339	0.825768	0.00133386	0.00133368	0.00133405
0.000387103	0.00510212	0.000387053	0.016953	0.000387162	0.000387055	0.00643625	0.017872	0.00038705	0.000387091	0.000387095	0.265019	0.000387063	0.000387064	0.000387055	0.000387038	0.000387058	0.000387052	0.000387053	0.0774132	0.000387144	0.000387062	0.000387077	0.000387048	0.118122	0.000387059	0.000387061	0.00038705	0.000387066	0.000387074	0.000387039	0.000387052	0.000387067	0.000387059	0.000387085	0.000387047	0.000387067	0.00038713	0.319812	0.000387067	0.000387108	0.000387076	0.000387084	0.000387101	0.000387053	0.000387117	0.149229	0.00855878	0.000387039	0.000387079
0.000910013	0.0360317	0.00090996	0.000910028	0.000910215	0.000909958	0.000910061	0.000909932	0.000909936	0.00091004	0.000910016	0.445899	0.000909958	0.000909969	0.000909952	0.000909919	0.000909963	0.000909939	0.000909953	0.000910149	0.000910045	0.000909966	0.000909934	0.000909938	0.173416	0.000909965	0.00090993	0.000909947	0.000909938	0.000909948	0.00090992	0.000909951	0.000909962	0.000909965	0.000910003	0.000909959	0.000909944	0.000910061	0.280298	0.000909961	0.000910144	0.000909964	0.000909932	0.000910042	0.00090996	0.000910038	0.000910324	0.0234057	0.000909924	0.000909984
0.000272506	0.00027244	0.000272455	0.000272507	0.000272457	0.000272438	0.179251	0.000272483	0.000272462	0.000272532	0.000272513	0.0741561	0.108814	0.000272462	0.0002725	0.000272436	0.000272438	0.000272443	0.000272493	0.000272512	0.00027253	0.0290889	0.000272454	0.000272472	0.0236918	0.000272472	0.000272463	0.000272439	0.000272447	0.000272452	0.000272436	0.000272456	0.000272461	0.000272468	0.00027247	0.000272445	0.000272457	0.269369	0.000272514	0.000272489	0.000272491	0.000272462	0.000272471	0.279342	0.000272483	0.000272543	0.000272505	0.000272497	0.000272451	0.0248432
0.000456785	0.000456755	0.000456766	0.000456816	0.000456763	0.000456762	0.000456796	0.000456763	0.000456749	0.000456773	0.000456824	0.000456821	0.000456765	0.000456779	0.000456763	0.000456747	0.000456754	0.000456753	0.000456775	0.000456794	0.000456818	0.00045677	0.000456748	0.00045677	0.0310758	0.00045677	0.000456747	0.000456746	0.000456757	0.000456777	0.000456749	0.000456754	0.000456757	0.000456757	0.000456762	0.000456744	0.000456757	0.000456823	0.000456801	0.000456779	0.000456784	0.000456759	0.00045675	0.000456784	0.000456751	0.946999	0.000456831	0.000456785	0.000456746	0.000456786
0.000481092	0.000481044	0.000481083	0.000481179	0.000481127	0.000481058	0.000481165	0.00048104	0.000481067	0.000481082	0.0902835	0.0698999	0.301299	0.000481098	0.018827	0.343619	0.000481123	0.00048109	0.000481123	0.00048119	0.000481098	0.00048112	0.000481105	0.0222728	0.108988	0.000481095	0.000481128	0.000481054	0.00590942	0.000481097	0.000481037	0.00048127	0.000481085	0.00048114	0.0191747	0.000481045	0.000481085	0.000481202	0.000481198	0.000481107	0.000481164	0.000481176	0.000481072	0.00048121	0.000481052	0.000481145	0.000481158	0.000481201	0.000481046	0.000481203
0.000763196	0.000763015	0.000763197	0.000763208	0.000763062	0.000763018	0.000763139	0.0278898	0.000763534	0.000763109	0.133126	0.000763204	0.000763082	0.000763062	0.000763024	0.000763073	0.000763015	0.000763028	0.000763222	0.000763111	0.0266769	0.0458226	0.000763141	0.00076306	0.000763076	0.000763053	0.000763185	0.000763	0.000763029	0.000763208	0.000763059	0.000763043	0.000763061	0.000763079	0.000763098	0.000762996	0.000763196	0.000763234	0.000763147	0.0312129	0.315412	0.000763081	0.00076302	0.000763467	0.00076305	0.380604	0.000763225	0.000763114	0.00720454	0.000763152
0.00125062	0.00125003	0.0012505	0.00125013	0.00125035	0.00125005	0.0012502	0.00124994	0.00124998	0.00125003	0.00125031	0.0773166	0.00125009	0.0012501	0.00125001	0.00125001	0.00124994	0.00124995	0.00125035	0.00125011	0.00125023	0.00125029	0.00124996	0.00125001	0.00125043	0.576961	0.00125003	0.00124993	0.00125011	0.00125001	0.00125002	0.00125003	0.00125012	0.00125003	0.00125015	0.00124995	0.00125	0.00125018	0.00125007	0.00125011	0.0012503	0.00125002	0.00124994	0.00125018	0.286966	0.00125057	0.00125041	0.00125005	0.00124994	0.00125043
0.000187497	0.000187467	0.000187488	0.00018751	0.000187483	0.000187496	0.710594	0.000187504	0.000187506	0.000187519	0.000187504	0.000187487	0.13231	0.00018749	0.0890322	0.000187474	0.00421235	0.000187474	0.000187527	0.000187499	0.000187529	0.00765787	0.00018749	0.000187473	0.000187511	0.000187515	0.000187486	0.000187474	0.000187477	0.000187511	0.000187468	0.000187476	0.000187484	0.000187502	0.0001875	0.000187468	0.000187478	0.000187515	0.000187496	0.000187487	0.000187494	0.000187494	0.000187488	0.000187485	0.000187481	0.000187505	0.0479445	0.000187482	0.000187471	0.000187507
0.000791818	0.000791614	0.000791613	0.000791791	0.000791689	0.000791609	0.0552467	0.000791615	0.000791638	0.017901	0.405087	0.000791907	0.000791702	0.000791701	0.00079189	0.000791589	0.000791612	0.000791655	0.000791705	0.000791756	0.00079192	0.000791705	0.000791611	0.000791624	0.0666868	0.000791702	0.000791685	0.000791612	0.000791636	0.00079169	0.000791596	0.0241975	0.303631	0.000791691	0.000791708	0.000791605	0.000791633	0.000791964	0.000791742	0.000791663	0.000791741	0.0932069	0.000791621	0.000791747	0.00079181	0.000791791	0.000791765	0.000791726	0.000791602	0.000791663
0.000752356	0.000752163	0.000752251	0.000752227	0.000752179	0.000752154	0.00075221	0.000752204	0.000752158	0.00075218	0.000752205	0.94601	0.00075216	0.000752178	0.000752152	0.000752168	0.000752158	0.000752157	0.000752272	0.0178839	0.000752369	0.000752249	0.000752169	0.00075215	0.000752214	0.000752173	0.000752164	0.000752147	0.000752439	0.000752176	0.000752147	0.000752177	0.000752181	0.000752171	0.000752453	0.00075215	0.000752238	0.000752223	0.000752685	0.000752176	0.000752239	0.00075224	0.000752158	0.000752188	0.000752154	0.000752244	0.000752298	0.000752214	0.000752147	0.000752216
0.000488808	0.000488746	0.00048879	0.000488755	0.000488715	0.000488709	0.000488761	0.000488721	0.000488878	0.000488735	0.000488766	0.000488746	0.000488769	0.000489774	0.000489037	0.000488715	0.000488739	0.000488719	0.000488841	0.000488747	0.000488791	0.000488843	0.0165793	0.000488715	0.000488744	0.000488725	0.000488721	0.000488709	0.000488723	0.000488755	0.000488715	0.000488718	0.000488732	0.000488735	0.000488764	0.000488705	0.000488851	0.000488822	0.000488749	0.000488725	0.000488765	0.000488738	0.000488745	0.000488863	0.000488709	0.00048878	0.959959	0.000488754	0.000488703	0.000488831
0.000586211	0.00058615	0.000586166	0.330957	0.000586183	0.000586146	0.000586204	0.000586169	0.000586409	0.000586205	0.000586188	0.0696459	0.000586156	0.000586163	0.000586146	0.000586156	0.037888	0.00058636	0.000586174	0.135697	0.191151	0.000586256	0.000586219	0.000586139	0.000586325	0.000586282	0.000586151	0.00058613	0.000586166	0.00058624	0.000586136	0.000586163	0.000586195	0.00058615	0.000586184	0.000586126	0.000586151	0.00058622	0.172595	0.000586491	0.000586304	0.00058616	0.000586146	0.010396	0.000586243	0.000586248	0.0270497	0.000586197	0.000586128	0.000586179
0.000288352	0.000288282	0.000288304	0.000288324	0.000288287	0.000288281	0.000288306	0.000288288	0.000288295	0.000288316	0.000288308	0.000288348	0.000288288	0.000288302	0.000288282	0.00028828	0.000288282	0.000288286	0.000288301	0.000288325	0.883904	0.000288323	0.000288295	0.000288278	0.000288351	0.000288288	0.00028829	0.000288286	0.000288285	0.0002883	0.000288274	0.000288279	0.000288289	0.000288285	0.000288307	0.000288282	0.000288297	0.000288311	0.0329585	0.000288355	0.000288318	0.000288299	0.000288283	0.000288299	0.000288281	0.000288319	0.0695878	0.000288307	0.000288274	0.000288319
0.000566116	0.000566049	0.000566056	0.000566128	0.000566047	0.000566035	0.0746803	0.000566066	0.000566086	0.000566059	0.000566104	0.220291	0.000566042	0.000566101	0.000566043	0.000566028	0.000566072	0.000566088	0.000566072	0.000566142	0.000566195	0.000566125	0.000566126	0.000566022	0.000566067	0.000566048	0.000566095	0.000566025	0.000566048	0.000566087	0.000566017	0.000566023	0.000566061	0.000566051	0.000566066	0.000566016	0.000566246	0.000566099	0.384375	0.000566049	0.000566127	0.000566151	0.0005661	0.000566165	0.000566035	0.000566169	0.294614	0.000566111	0.00056601	0.000566257
0.00213901	0.00213804	0.00213803	0.00213832	0.00213835	0.00213942	0.00213832	0.00213801	0.00213801	0.00213817	0.00213887	0.00213934	0.00213818	0.00213813	0.00213801	0.00213799	0.00213809	0.00213804	0.00213808	0.00213839	0.0021384	0.00213817	0.00213799	0.00213802	0.598378	0.00213813	0.00213805	0.00213801	0.002138	0.00213813	0.00213798	0.00213804	0.00213826	0.0021381	0.00213854	0.00213802	0.00213809	0.00213818	0.0021385	0.00213826	0.00213842	0.00213812	0.00213804	0.00213827	0.00213804	0.00213838	0.00213885	0.298987	0.00213799	0.00213811
0.00028894	0.000288915	0.000288949	0.226588	0.000288939	0.000288935	0.000288971	0.000288894	0.000288894	0.000288952	0.0203787	0.0197565	0.000288915	0.000288909	0.000288901	0.000288897	0.0002889	0.000288898	0.000289016	0.123851	0.230655	0.000289252	0.000288902	0.000288914	0.342338	0.000289048	0.000288916	0.000288891	0.000288902	0.000288914	0.000288893	0.000288918	0.000288927	0.000288905	0.000288914	0.0120013	0.0002889	0.000288929	0.000288965	0.000288997	0.000288944	0.000288918	0.000289016	0.0122953	0.000288953	0.000289004	0.000288977	0.000288939	0.000289042	0.000288965
0.000971805	0.000971795	0.000971822	0.000972071	0.0482972	0.000971824	0.00097205	0.000972449	0.000971795	0.0154002	0.000971869	0.000971955	0.000971813	0.000971814	0.000971776	0.000971777	0.000971855	0.000971819	0.000971791	0.0603913	0.0588447	0.000971781	0.000971799	0.000971816	0.638223	0.000971912	0.000971888	0.000971899	0.00097181	0.000972162	0.000971768	0.0009718	0.000971827	0.000971843	0.136081	0.000971792	0.000971782	0.000971866	0.000971902	0.000971946	0.000971837	0.000971837	0.000972214	0.000971873	0.000971879	0.000971863	0.000971966	0.000972301	0.000971762	0.000971828
0.000379162	0.000379121	0.000379131	0.000379219	0.000379185	0.000379144	0.0270029	0.000379124	0.00037914	0.000379223	0.136414	0.000379194	0.0787962	0.000379248	0.0161493	0.000379168	0.000379116	0.000379121	0.000379244	0.000379207	0.0662145	0.000379165	0.00744303	0.000379138	0.000379143	0.000379181	0.000379434	0.000379173	0.00037922	0.000379164	0.000379138	0.000379199	0.000379188	0.000379148	0.000379179	0.00037921	0.000379145	0.518248	0.000379231	0.000379158	0.000379221	0.000379148	0.000379153	0.000379181	0.000379186	0.133806	0.000379198	0.000379172	0.000379477	0.000379282
0.00105275	0.00105275	0.00105303	0.00105277	0.00105266	0.00105264	0.00105278	0.00105264	0.00105269	0.00105269	0.0010528	0.00105284	0.0010527	0.0010527	0.00105264	0.00105265	0.00105265	0.00105276	0.00105287	0.00105278	0.00105284	0.577617	0.00105265	0.00105263	0.00105272	0.0010527	0.00105289	0.00105263	0.00105267	0.00105289	0.00105264	0.00105265	0.00105271	0.00105273	0.00105273	0.00105263	0.371852	0.00105274	0.00105279	0.00105267	0.00105296	0.00105283	0.00105264	0.00105273	0.00105263	0.00105288	0.00105283	0.00105274	0.00105262	0.00105281
0.00242004	0.00241975	0.0024198	0.274288	0.00241992	0.0024198	0.00242003	0.00242052	0.00242087	0.00241998	0.00242004	0.259313	0.00241979	0.00241985	0.00241973	0.00241978	0.12842	0.00241983	0.00241982	0.00242042	0.00242067	0.00241985	0.00242029	0.00241974	0.160782	0.0024199	0.00241988	0.00241975	0.00241996	0.00242011	0.00241972	0.00241984	0.00241986	0.00241979	0.00241998	0.00241972	0.00241983	0.00242033	0.00242033	0.0225666	0.00242005	0.00241989	0.00241972	0.00242029	0.00241971	0.00242038	0.0024206	0.00242019	0.0481496	0.00241987
0.000485217	0.000485162	0.00048519	0.0495465	0.000485175	0.000485148	0.000485223	0.000485198	0.000485176	0.000485207	0.00048523	0.664576	0.000485161	0.000485358	0.00048515	0.00048515	0.000485153	0.000485168	0.000485229	0.000485246	0.246781	0.000485328	0.000485169	0.00048515	0.000485213	0.000485167	0.00048516	0.000485142	0.000485165	0.000485182	0.000485145	0.000485159	0.000485191	0.000485163	0.000485209	0.000485156	0.00048518	0.000485213	0.0167782	0.000485167	0.000485323	0.000485164	0.000485155	0.000485195	0.000485151	0.000485286	0.000485273	0.000485207	0.000485143	0.00048521
0.000541668	0.000541581	0.000541633	0.000541669	0.000541595	0.000541595	0.000541659	0.000541621	0.000541605	0.000541608	0.000541666	0.700577	0.000541601	0.00054164	0.000541583	0.00054158	0.000541589	0.000541599	0.00054165	0.0350673	0.000541691	0.00054166	0.0005416	0.000541609	0.000541608	0.000541596	0.000541612	0.000541574	0.000541625	0.000541624	0.000541576	0.000541582	0.000541602	0.000541624	0.00054166	0.000541636	0.000541613	0.000541669	0.154642	0.000541644	0.000541682	0.000541608	0.000541585	0.000541659	0.000541586	0.000541681	0.0847984	0.000541741	0.000541575	0.000541703
0.000458912	0.000458839	0.000458841	0.000458975	0.000458858	0.000458844	0.000458884	0.00045886	0.000458841	0.000458902	0.000458903	0.788981	0.000458868	0.000458937	0.00045888	0.000458858	0.000458845	0.000458859	0.000458855	0.00045894	0.170909	0.0004589	0.000458861	0.000458847	0.000458878	0.00045887	0.000458842	0.00045883	0.000458886	0.00045893	0.000458835	0.000458845	0.000458859	0.00045887	0.000458869	0.000458846	0.000458864	0.0004589	0.000458942	0.000458863	0.000458926	0.000458854	0.000458837	0.000458881	0.000458845	0.0185424	0.000458951	0.000458859	0.000458833	0.000458877
0.00169879	0.00169863	0.00169862	0.00169901	0.0837956	0.00169864	0.00169878	0.00169857	0.0016986	0.00169885	0.00169878	0.00169889	0.00169869	0.00169867	0.00169863	0.0585043	0.00169865	0.00169864	0.00169865	0.0622066	0.00169903	0.00169865	0.00169861	0.00169863	0.693253	0.0257978	0.0016986	0.00169858	0.00169868	0.00169875	0.00169858	0.00169863	0.00169859	0.00169863	0.0016987	0.00169917	0.00169868	0.00169875	0.00169888	0.00169873	0.00169872	0.00169891	0.00169857	0.00169917	0.00169858	0.0016989	0.00169888	0.00169876	0.00169858	0.00169865
0.00228306	0.00228297	0.002283	0.00228315	0.00228311	0.00228294	0.00228312	0.00228295	0.00228296	0.00228327	0.00228313	0.00228333	0.002283	0.00228326	0.002283	0.00228294	0.00228295	0.00228305	0.00228305	0.00228325	0.00228314	0.00228303	0.00228296	0.00228301	0.888129	0.00228312	0.00228299	0.00228296	0.0022831	0.00228316	0.00228296	0.00228296	0.00228363	0.00228302	0.00228313	0.00228293	0.00228302	0.00228305	0.0022831	0.00228335	0.0022831	0.00228308	0.00228295	0.00228312	0.00228294	0.0022834	0.0022831	0.00228315	0.00228294	0.00228302
0.000826869	0.0594806	0.000826791	0.00082676	0.0131176	0.00082668	0.000826905	0.000826635	0.000826967	0.0426094	0.000826822	0.000826921	0.000826807	0.000826756	0.000826996	0.0372317	0.000826639	0.000826663	0.000826745	0.000826748	0.278715	0.000826857	0.000826874	0.000826654	0.000826757	0.000826686	0.0158674	0.000826643	0.000826799	0.000826704	0.00082669	0.000826688	0.000826726	0.000826728	0.000826766	0.000826632	0.000826733	0.000826956	0.00082687	0.000826673	0.000826857	0.000826735	0.000826777	0.172351	0.0223289	0.0621069	0.26312	0.00082701	0.000826633	0.000826831
0.00133357	0.00133341	0.00133368	0.00133358	0.128176	0.00133349	0.00133377	0.00133339	0.00133342	0.00133366	0.0013336	0.00133353	0.00133352	0.00133346	0.0013336	0.00133341	0.00133346	0.00133342	0.00133346	0.019259	0.00133351	0.00133348	0.00133349	0.00133365	0.390954	0.00133398	0.00133343	0.00133351	0.00133342	0.00133388	0.00133344	0.00133344	0.0013335	0.00133366	0.00133361	0.00133339	0.00133348	0.00133365	0.00133377	0.381691	0.00133352	0.00133345	0.0199101	0.00133361	0.00133389	0.00133354	0.00133354	0.00133358	0.0013334	0.00133353
0.000732761	0.000732647	0.000732708	0.000732807	0.000732677	0.00073277	0.000732703	0.000732694	0.000732752	0.000732752	0.000732785	0.000732824	0.000732805	0.000732778	0.00073267	0.000732674	0.00466288	0.000732737	0.00073276	0.0846931	0.0584434	0.000732689	0.000733012	0.000732739	0.00073281	0.000732687	0.000732759	0.000732644	0.374933	0.000733039	0.00073266	0.000732655	0.000732871	0.000732795	0.000732846	0.000732673	0.000732759	0.000732736	0.00073277	0.000732704	0.000732734	0.0643057	0.000732662	0.000732821	0.000732653	0.380721	0.000732755	0.000732691	0.000732772	0.000732761
0.000489898	0.000489808	0.000489829	0.00048996	0.000489864	0.000489826	0.255084	0.000489801	0.000489854	0.00048996	0.000489912	0.000489917	0.144753	0.000489868	0.00048991	0.000489826	0.00049	0.000489815	0.000489866	0.056637	0.000489846	0.0400542	0.000489887	0.000489844	0.000489907	0.000489945	0.000489817	0.000489818	0.000489809	0.000489871	0.000489814	0.0254808	0.000489846	0.00946207	0.000489895	0.000489799	0.000489873	0.125963	0.000489921	0.000489904	0.000489909	0.00048987	0.000489885	0.28196	0.000489844	0.000489889	0.0405214	0.000489874	0.000489823	0.000489956
0.000518603	0.000518529	0.000518566	0.000518617	0.0444746	0.000518531	0.000518704	0.000518677	0.000518549	0.000518586	0.263143	0.000518619	0.0133064	0.000518577	0.000518596	0.000518522	0.00051853	0.000518558	0.000518615	0.000518678	0.00051869	0.00051859	0.000518538	0.000518606	0.000518777	0.000518567	0.000518543	0.000518525	0.000518555	0.000518586	0.000518547	0.000518578	0.581676	0.000518821	0.000518654	0.00051853	0.000518561	0.000518662	0.000518558	0.00051856	0.00051861	0.0384979	0.000518541	0.0360838	0.000518646	0.000518581	0.000518623	0.000518599	0.000518524	0.000518582
0.000175099	0.00017505	0.000175076	0.000175078	0.000175057	0.000175051	0.110492	0.000175055	0.000175083	0.000175083	0.000175104	0.0332485	0.0600562	0.10189	0.000175102	0.000175051	0.00017507	0.000175056	0.000175081	0.0473876	0.000175078	0.000175084	0.000175147	0.0014751	0.00017509	0.00017508	0.000175069	0.00017506	0.000175063	0.000175064	0.000175054	0.00378211	0.000175076	0.000175074	0.0745145	0.00017505	0.000175061	0.000175106	0.000175088	0.000175069	0.000175085	0.00663419	0.000175115	0.000175096	0.000175072	0.00017508	0.0857164	0.000175077	0.00017505	0.467975
0.000149527	0.000149499	0.00014951	0.000149537	0.000149514	0.0001495	0.0936321	0.000149523	0.000149522	0.00438699	0.0199057	0.0368242	0.156173	0.0799264	0.0310933	0.000149523	0.000149499	0.000149501	0.00014954	0.000149524	0.000149517	0.000149546	0.000149513	0.000149509	0.00014955	0.000149525	0.000149514	0.000149508	0.000149501	0.000149514	0.000149501	0.00014951	0.000149509	0.000149523	0.000149519	0.000149501	0.000149511	0.420223	0.00014952	0.000149527	0.000149529	0.000149517	0.000149534	0.000149525	0.000149509	0.122339	0.000149535	0.00014953	0.000149501	0.0295151
0.00041361	0.000413579	0.000413778	0.000413633	0.000413646	0.000413562	0.00041365	0.000413582	0.0104409	0.000413605	0.215536	0.000413634	0.000413673	0.000413607	0.0481964	0.000413562	0.0307281	0.000413565	0.000413588	0.000413627	0.000413624	0.000413612	0.00041363	0.000413572	0.000413685	0.000413587	0.000413609	0.000413557	0.000413582	0.000413634	0.00041384	0.000413567	0.00041369	0.000413602	0.000413624	0.000413552	0.000413621	0.137957	0.000413658	0.000413593	0.0465089	0.000413601	0.000413571	0.00806482	0.0144897	0.000413622	0.471119	0.000413617	0.000413553	0.00041367
0.0004006	0.000400466	0.115681	0.000400589	0.000400498	0.000400485	0.00040054	0.00040046	0.000400513	0.000400539	0.000400553	0.000400558	0.686799	0.000400491	0.000400534	0.000400462	0.000400463	0.000400497	0.000400508	0.000400552	0.000400541	0.000400496	0.00040049	0.000400486	0.000400522	0.000400507	0.000400499	0.000400467	0.000400603	0.00040049	0.00351029	0.000400473	0.000400487	0.000400492	0.000400512	0.000400459	0.000400472	0.175586	0.000400564	0.000400581	0.000400524	0.000400482	0.000400481	0.000400573	0.000400481	0.000400573	0.000400544	0.000400531	0.000400463	0.000400502
0.000778387	0.00077797	0.0474305	0.0356495	0.0181315	0.00077798	0.000778109	0.000777953	0.000778067	0.000778189	0.000778165	0.0351953	0.000778031	0.000777982	0.000778626	0.000777962	0.000777991	0.000777985	0.0521923	0.000778188	0.000778223	0.000777994	0.000778023	0.000778005	0.405538	0.000778315	0.000778001	0.000778058	0.000777965	0.000778095	0.000777962	0.000778345	0.000777993	0.000778069	0.000778079	0.000777953	0.000778165	0.000778024	0.0226196	0.0249358	0.000778295	0.000778014	0.000778088	0.326406	0.000778003	0.000778002	0.000778155	0.000778037	0.000777962	0.000778023
0.000745284	0.000745136	0.000745175	0.0931905	0.000745508	0.000745225	0.000745277	0.000745147	0.000745129	0.000745207	0.000745236	0.700937	0.000745148	0.00074516	0.000745152	0.000745108	0.000745117	0.000745126	0.000745224	0.00074526	0.000745372	0.000745322	0.00074513	0.000745139	0.136886	0.000745349	0.000745132	0.000745111	0.000745169	0.000745164	0.000745112	0.000745142	0.000745183	0.000745139	0.000745208	0.000746244	0.000745123	0.000745181	0.000745302	0.000745247	0.000745215	0.00074513	0.000745113	0.000745471	0.0347065	0.000745331	0.000745284	0.000745201	0.000745119	0.000745225
0.00179082	0.00179077	0.0225914	0.00179096	0.065435	0.00179078	0.00179083	0.00179073	0.00179084	0.00179081	0.00179092	0.11027	0.0017908	0.00179075	0.00179076	0.00179074	0.00179079	0.00179075	0.0400939	0.00179094	0.00179088	0.00179082	0.00179074	0.00179078	0.554355	0.00179081	0.00179082	0.00179075	0.00179078	0.0017908	0.00179085	0.00179078	0.00179087	0.00179077	0.00179084	0.00179075	0.00179075	0.00179081	0.00179079	0.00179084	0.0017909	0.00179081	0.00179076	0.128459	0.00179083	0.00179099	0.00179089	0.00179084	0.00179074	0.00179078
0.000623509	0.000623415	0.000623456	0.000623546	0.000623425	0.000623438	0.000623557	0.00973943	0.476158	0.149368	0.000623521	0.0588656	0.000623572	0.000623461	0.0006235	0.000623427	0.000623403	0.000623474	0.000623501	0.000623588	0.000623508	0.000623537	0.00654276	0.000623422	0.0627573	0.000623504	0.00062342	0.000623418	0.000623518	0.000623461	0.000623399	0.000623492	0.000623447	0.000623462	0.000623533	0.000623391	0.000623479	0.000623562	0.121588	0.000623446	0.000623536	0.000623467	0.0290499	0.000623523	0.000623402	0.000623529	0.000623583	0.000623489	0.000623417	0.0603679
0.00287202	0.00287191	0.00287194	0.00287205	0.00287195	0.00287201	0.00287202	0.00287189	0.0028721	0.196786	0.00287224	0.00287223	0.00287242	0.00287211	0.361455	0.00287189	0.00287189	0.00287327	0.00287206	0.00287203	0.00287197	0.002872	0.00287199	0.00287195	0.00287281	0.00287203	0.00287198	0.271587	0.00287191	0.00287244	0.00287189	0.00287189	0.00287199	0.00287208	0.00287214	0.00287184	0.00287194	0.00287199	0.00287242	0.0380554	0.00287208	0.00287203	0.00287201	0.00287207	0.00287199	0.00287256	0.00287192	0.00287253	0.00287194	0.00287194
0.00092635	0.000926217	0.000926225	0.000926386	0.000926315	0.00092623	0.000926309	0.000926214	0.000926246	0.000926246	0.000926369	0.000926348	0.000926241	0.00092627	0.000926288	0.000926245	0.000926217	0.000926217	0.000926264	0.000926436	0.0499359	0.000926236	0.000926719	0.000926206	0.00092647	0.00092634	0.00092623	0.000926178	0.905602	0.000926267	0.000926191	0.000926206	0.000926247	0.00092624	0.000926279	0.000926189	0.000926222	0.000926436	0.000926316	0.000926256	0.000926312	0.000926265	0.000926253	0.000926583	0.000926218	0.000926372	0.000926379	0.000926262	0.000926193	0.000926268
0.00102826	0.00102789	0.00102817	0.00102797	0.0010281	0.00102792	0.00102807	0.00102785	0.00102788	0.00102792	0.0676902	0.126829	0.00102798	0.00102796	0.00102791	0.00102787	0.00102785	0.00102785	0.00102804	0.00102801	0.00102803	0.00102805	0.00102785	0.00102788	0.00102819	0.519358	0.00102789	0.00102783	0.00102793	0.00102789	0.00102786	0.00102789	0.00102795	0.00102792	0.001028	0.00102784	0.00102788	0.00102801	0.00102798	0.00102798	0.00102807	0.00102824	0.00102784	0.00102801	0.238836	0.00102816	0.00102815	0.00102795	0.00102783	0.00102816
0.0246867	0.000385423	0.102855	0.000385534	0.000385454	0.000385442	0.000385496	0.000385418	0.000385467	0.000385488	0.000385502	0.000385511	0.696464	0.000385447	0.000385487	0.00038542	0.00038542	0.000385452	0.000385455	0.000385511	0.000385504	0.000385446	0.000385447	0.000385441	0.000385477	0.00038546	0.000385453	0.000385424	0.000385501	0.000385445	0.00339746	0.00038543	0.000385442	0.000385449	0.000385465	0.000385416	0.000385429	0.15525	0.000385518	0.000385531	0.000385475	0.000385438	0.000385437	0.000385528	0.000385435	0.000385497	0.000385499	0.000385485	0.00038542	0.000385457
0.000881087	0.000881011	0.000880992	0.000881024	0.000881054	0.000880849	0.000881088	0.000880869	0.000881028	0.000880994	0.130477	0.000881088	0.648918	0.000881035	0.000880935	0.000880846	0.000881216	0.0008809	0.000880917	0.000880963	0.00088096	0.000880993	0.000880901	0.000880926	0.0608487	0.000880928	0.000880924	0.000880844	0.000880935	0.000880929	0.000880842	0.000880853	0.000881037	0.000880968	0.000880959	0.000880838	0.000880879	0.000881033	0.000881133	0.000880891	0.000881167	0.000880984	0.000880875	0.000881079	0.000881061	0.00088097	0.077035	0.0430774	0.000880844	0.000881012
0.00163938	0.0713446	0.00163915	0.00163963	0.00163968	0.00163912	0.00163962	0.0016391	0.00163916	0.00163962	0.00163984	0.234897	0.00163947	0.00163922	0.00163914	0.00163909	0.00163912	0.0016392	0.00163926	0.00163931	0.00163948	0.00163942	0.0016393	0.00163923	0.00163965	0.00163929	0.00163918	0.00163914	0.00163917	0.00163922	0.00163909	0.00163916	0.00163916	0.0016392	0.00163921	0.00163906	0.00163915	0.166034	0.0016395	0.193596	0.00163938	0.00163926	0.00163918	0.00163944	0.00163923	0.00163936	0.00163955	0.260361	0.00163918	0.00163933
0.00298666	0.00298867	0.00298647	0.00298686	0.00298671	0.00298647	0.409307	0.00298676	0.00298666	0.00298654	0.167787	0.00298727	0.00298684	0.00298663	0.00298717	0.00298648	0.00298647	0.0029865	0.00298649	0.00298764	0.00298673	0.00298664	0.00298671	0.00298677	0.00298706	0.20374	0.00298683	0.00298663	0.00298652	0.00298667	0.00298643	0.00298674	0.00298668	0.00298696	0.00298716	0.00298826	0.00298656	0.00298697	0.00298865	0.00298663	0.00298676	0.00298713	0.00298676	0.00298693	0.0817696	0.00298678	0.00298723	0.00298722	0.0029865	0.00298658
0.000802366	0.067731	0.000802549	0.000802355	0.000802471	0.000802251	0.158316	0.000802284	0.000802381	0.0876498	0.100291	0.000802453	0.000802541	0.000802392	0.000802597	0.000802265	0.000802263	0.000802287	0.000802414	0.000802328	0.000802297	0.000802461	0.000802259	0.000802311	0.157554	0.196097	0.000802356	0.0706777	0.000802267	0.000802288	0.000802249	0.000802305	0.000802403	0.000802386	0.0155042	0.000802288	0.000802288	0.000802395	0.0377803	0.000802522	0.000802386	0.000802325	0.000802323	0.000802364	0.0763037	0.00080249	0.000802455	0.000802399	0.000802252	0.000802397
0.00042719	0.000427128	0.000427156	0.142167	0.000427194	0.000427128	0.0391756	0.000427149	0.000427278	0.000427192	0.000427202	0.252294	0.000427209	0.000427158	0.000427162	0.000427127	0.00042714	0.000427156	0.000427166	0.0622291	0.000427207	0.000427248	0.000427137	0.00042726	0.00042727	0.000427169	0.000427149	0.000427127	0.000427182	0.000427183	0.000427149	0.000427195	0.000427163	0.000427176	0.000427178	0.000427121	0.000427207	0.000427204	0.000427217	0.000427256	0.00042728	0.000427179	0.000427144	0.000427187	0.000427137	0.0391774	0.208667	0.237921	0.000427124	0.000427238
0.00282999	0.00282989	0.00282992	0.00283002	0.00282993	0.00282999	0.00282999	0.00282987	0.00283007	0.188409	0.00283021	0.00283021	0.00283039	0.00283009	0.355287	0.00282987	0.00282987	0.00283115	0.00283003	0.00283	0.00282995	0.00282998	0.00282997	0.00282993	0.00283075	0.00283001	0.00282995	0.28934	0.00282989	0.00283041	0.00282987	0.00282987	0.00282997	0.00283005	0.0028301	0.00282982	0.00282991	0.00282997	0.00283037	0.0367814	0.00283005	0.00283001	0.00282999	0.00283005	0.00282997	0.00283053	0.0028299	0.00283049	0.00282993	0.00282992
0.00290673	0.00290662	0.00290665	0.00290676	0.00290666	0.00290673	0.0029067	0.0029066	0.0029068	0.191424	0.00290695	0.00290684	0.00290714	0.00290683	0.352283	0.0029066	0.00290659	0.00290785	0.00290677	0.00290672	0.00290668	0.00290671	0.0029067	0.00290665	0.00290744	0.00290674	0.00290668	0.319673	0.00290662	0.00290714	0.0029066	0.0029066	0.0029067	0.00290678	0.00290683	0.00290655	0.00290664	0.0029067	0.00290709	0.00290696	0.00290678	0.00290674	0.00290671	0.00290673	0.00290671	0.00290727	0.00290663	0.00290688	0.00290666	0.00290665
[truncated: 38,446 more rows]
