# Supplementary material for: Constructing HIV/AIDS in Chinese media (2010–2024): A mixed-methods study
Source: PLoS One. 2026 May 13;21(5):e0349242. doi: 10.1371/journal.pone.0349242 (PMC13170867; doi:10.1371/journal.pone.0349242)
Supplement: S1 File — (ZIP) [file pone.0349242.s001.zip › Supporting Information/Topic words.xlsx]

## Sheet: Sheet1
Topic_1_Word	Topic_1_Probability	Topic_2_Word	Topic_2_Probability	Topic_3_Word	Topic_3_Probability	Topic_4_Word	Topic_4_Probability	Topic_5_Word	Topic_5_Probability	Topic_6_Word	Topic_6_Probability	Topic_7_Word	Topic_7_Probability	Topic_8_Word	Topic_8_Probability	Topic_9_Word	Topic_9_Probability	Topic_10_Word	Topic_10_Probability	Topic_11_Word	Topic_11_Probability	Topic_12_Word	Topic_12_Probability	Topic_13_Word	Topic_13_Probability	Topic_14_Word	Topic_14_Probability	Topic_15_Word	Topic_15_Probability	Topic_16_Word	Topic_16_Probability	Topic_17_Word	Topic_17_Probability	Topic_18_Word	Topic_18_Probability	Topic_19_Word	Topic_19_Probability	Topic_20_Word	Topic_20_Probability	Topic_21_Word	Topic_21_Probability	Topic_22_Word	Topic_22_Probability	Topic_23_Word	Topic_23_Probability	Topic_24_Word	Topic_24_Probability	Topic_25_Word	Topic_25_Probability
Detection	0.067412816	Banana	0.09150413	Virus	0.029945455	Aids	0.049160037	Aids	0.023739936	Premarital Examination	0.036941536	Aids	0.055587433	Infectious Diseases	0.10239013	Police Officer	0.032104935	Children	0.04540095	Aids	0.07475146	Aids	0.08705638	Aids	0.01118341	Block	0.03481942	Doctor	0.030035969	Science Popularization	0.032814976	Public Place	0.03181755	Rumor	0.040425073	Cure	0.044629	Aids	0.05600272	Prevention and Control	0.079230554	Hiv	0.04351553	Hospital	0.06204989	[Place Name]	0.069538526	Aids	0.08532467
Aids	0.035629828	New District	0.019892737	Transmission	0.019886108	Work	0.022416942	Red Ribbon	0.020324243	Premarital	0.022363052	Infection	0.011333286	Health and Family Planning Commission	0.09959651	Drugs	0.026914878	Child	0.044318233	Discrimination	0.022908257	Report	0.035924323	Aids	0.0107298	Exposure	0.032286935	Child	0.028464828	Physician	0.017271033	Supervision	0.028560061	Company	0.031883586	Gene	0.044132363	Detection	0.043746267	Work	0.053839233	Virus	0.04203619	Operation	0.05672427	[Place Name]	0.04748675	Publicity	0.06814643
Hiv	0.034800015	[Place Name]	0.017226646	Genome	0.014921144	Prevention and Control	0.01729582	Subtype	0.016716495	[Personal Name]	0.021171834	Work	0.009401367	Report	0.060802665	Drug Rehabilitation	0.025038486	Aids	0.027464245	Infected Person	0.019657832	Case	0.021930987	Life	0.009927004	Infant	0.024534313	Hiv	0.010677844	Dentist	0.015891006	Information	0.022882175	Occupational Disease	0.025166456	Aids	0.039967842	Work	0.032402705	Aids	0.051364165	Treatment	0.03213589	Examination	0.038248297	Real Estate	0.024993023	Activity	0.062875964
Antibody	0.02517658	Aids	0.015705252	Aids	0.014586723	Society	0.015271357	Works	0.014707052	Aids Prevention Office	0.02009235	Infected Person	0.0074132727	Morbidity	0.041290715	Personnel	0.023594953	Life	0.01590376	Society	0.019353654	Epidemic	0.021777967	Tell	0.009116685	Aids	0.020336585	Examination	0.009812672	Airport	0.013256919	Healthcare	0.022599582	Public Security Department	0.01585429	Virus	0.036181837	Cdc	0.01821584	Implement	0.017262902	Medicine	0.025378926	Medical Insurance	0.021696981	Fraud	0.02264796	Knowledge	0.035108674
Patient	0.023167897	[Place Name]	0.015507584	Blood	0.014431163	Project	0.014819881	Plaza	0.012357985	Office	0.019130176	Prevention and Control	0.005292747	Death	0.03474002	Man	0.023394713	Family	0.011528926	Patient	0.012029091	Patient	0.02112795	Family	0.0069297524	Baby	0.017804833	Hospital	0.009584513	Scan	0.011336429	Law-Abiding	0.022166194	Aids	0.013124458	Edit	0.02351455	Prevention and Control	0.017398704	Further	0.015843187	Research	0.023818562	Medical	0.017145677	Aids Prevention	0.01089838	Prevention and Control	0.026243808
Infection	0.022922063	[Place Name]	0.0138877425	Infection	0.014292538	Treatment	0.014033515	China	0.0118057635	Ultrasound	0.017231543	Group	0.0051855952	Disease Type	0.020725377	Drug Abuse	0.016148428	Child Patient	0.010054614	Infection	0.0077994848	Infected Person	0.020387778	Infected Person	0.0068239304	Mother-To-Child	0.016221931	Girl	0.008559472	Tough Battle	0.010602003	Wechat	0.021887386	Party Member	0.012758977	Body	0.02278729	Consultation	0.009885353	Department	0.014948613	Aids	0.023790421	Cost	0.013884457	Environmental Protection	0.008834998	Prevention	0.023520656
Virus	0.022550158	[Place Name]	0.013214188	Hematopoiesis	0.013822673	Organization	0.011583047	Fund	0.00857989	[Place Name]	0.014981255	Population	0.005069624	Gonorrhea	0.017484408	Suspect	0.014181205	Aid	0.009911853	Problem	0.007377342	Transmission	0.02020257	Parent	0.006277896	Infection	0.013707355	Take Medicine	0.008171862	[Place Name]	0.010358577	Punishment	0.014401395	[Personal Name]	0.010055923	Stem Cell	0.021551369	Prevention	0.008832477	Safeguard	0.013097667	Cell	0.018046597	Payment	0.013766076	Studio	0.007182755	Health	0.021012258
Blood	0.019816363	Biomedicine	0.011162723	Mosquito	0.012883088	China	0.009575057	Organize	0.00704114	[Place Name]	0.013561279	Society	0.00496414	Tuberculosis	0.01597919	Police	0.01352965	Impact	0.0088504255	Protection	0.0065765046	Virus-Infected Person	0.015421365	Child	0.005714127	Pregnant Woman	0.013563081	Mother	0.008032091	Hepatitis C	0.009492168	[Place Name]	0.013881977	[Personal Name]	0.008829182	Ccr5	0.01914676	Laboratory	0.0083166165	Society	0.012358024	Immunity	0.016324587	Doctor	0.013449789	Volunteer	0.006359565	Theme	0.020669358
Window Period	0.016962992	[Personal Name]	0.009624859	Dna	0.011513636	Service	0.008937416	Activity	0.00654877	Blood Sugar	0.012308487	Volunteer	0.0048469794	Statutory	0.014977432	Squad	0.011871756	Orphans	0.008619431	Aids	0.0052934964	Sexual Transmission	0.01338791	Phone	0.0050363266	Birth	0.0116921775	Sunshine	0.008024233	Plant	0.009375559	[Place Name]	0.012115117	Food	0.00826606	Patient	0.018782418	Hospital	0.0077615846	Comprehensive	0.010836121	Vaccine	0.0150724435	Test	0.0096872505	Domestic Violence	0.0062472443	World	0.019314954
Diagnosis	0.012786548	Disinfection	0.009392507	Saliva	0.010843658	Patient	0.008735393	Publicity	0.0063815964	Social Worker	0.0115905125	Cohesion	0.0048241923	Case	0.014632774	Drug Control	0.010574834	Compassion	0.007828322	Life	0.005271506	Route	0.011820212	Father	0.004931728	Pregnancy	0.0113703795	Life	0.006709104	University of Technology	0.0077297008	[Place Name]	0.011981057	Prison	0.0077764243	Transplant	0.018210324	Related	0.0075981864	Treatment	0.0106390165	Infection	0.01065535	Syphilis	0.00936153	Volunteer	0.005779242	Aids Prevention	0.018348956
Treatment	0.012208341	Virus	0.008493838	Oral	0.010537735	Health	0.00733819	Creation	0.006307356	Lung Cancer	0.011333884	Transmission	0.004793216	Class B	0.01440084	Police	0.008773774	Red Ribbon	0.007734849	China	0.0051606866	Homosexual	0.011664907	Infection	0.004420405	Mother	0.010024341	Hope	0.006195036	Task	0.007649517	Record	0.011942851	Personnel	0.006870797	Hiv	0.017272059	Service	0.0071545686	Measure	0.010633644	Discovery	0.009280019	Reimbursement	0.00897587	Service Station	0.005010312	Site	0.016027672
Nucleic Acid	0.010200035	Industry	0.0082770875	Mucosa	0.009811977	Government	0.005822644	Precision	0.006279525	China-Africa	0.010863614	Sexual Behavior	0.0046683075	Pneumonia	0.013089344	[Personal Name]	0.008507149	Foundation	0.0062352763	Eliminate	0.0050258627	Discovery	0.010928592	Hope	0.004328755	Hiv	0.009614494	Tell	0.0061585014	Not Necessarily	0.006295929	[Place Name]	0.011470902	Company Employee	0.006492728	Accept	0.014056068	Aids Prevention	0.006996332	Meeting	0.010517092	Human Body	0.009112161	Diagnosis and Treatment	0.008791217	Elderly Care	0.004930072	Distribute	0.015024855
Reagent	0.009217643	[Place Name]	0.00820141	Bite	0.00895342	Provide	0.005627683	Health	0.006236826	[Place Name]	0.010053337	Psychology	0.0045733666	Infectious	0.012577385	Police Station	0.008297138	Work	0.0060674497	Right	0.004601371	Population	0.010351776	Friend	0.004233119	[Place Name]	0.0091671	[Personal Name]	0.0056753894	Check	0.006216412	Public	0.011339785	Department	0.0060679927	Therapy	0.013553189	Training	0.0068429653	Mechanism	0.0103850635	Researcher	0.008676322	Third Hospital	0.008291338	Establish	0.004793063	Mass	0.014498549
Negative	0.0066733337	Inactivation	0.007907491	Mouse	0.008892429	Participate	0.005223694	Prevention and Control	0.0060052383	Center Closely On	0.009956982	Knowledge	0.004489527	Syphilis	0.012434176	Aids	0.0074771075	School	0.0055263937	Equality	0.004560011	Proportion	0.010189744	Son	0.0040094214	Medication	0.008971383	Life	0.0052694245	Elevate	0.006028856	Transmission	0.010610158	Procuratorate	0.005877832	Treatment	0.012259496	Our City	0.0062826457	Strengthen	0.010277589	Human	0.007978524	Item	0.0075463755	Aids	0.0047546304	Aids	0.009562423
Method	0.006671044	Green	0.0075826976	Hiv	0.008494409	Support	0.0050603044	Gift	0.0058381236	Street Office	0.0070976	Aids Prevention	0.0042644725	Province	0.011273205	Discovery	0.00742297	Villager	0.0049539283	Work	0.0043260325	Prevention and Control	0.009897524	Volunteer	0.00399036	Childbirth	0.008961144	Treatment	0.005179588	Western Countries	0.005616071	Department	0.010324855	Netizen	0.00582712	[Personal Name]	0.011823197	Health	0.006205968	Publicity and Education	0.0102064395	Trial	0.007963288	List	0.007214499	Debt Collection	0.0046538473	Society	0.008931626
Technology	0.0061284965	Reuse	0.0072102253	System	0.008249424	Country	0.004961012	Recombination	0.005601265	[Place Name]	0.006739039	Prison	0.0042376523	Hepatitis	0.011066322	Apprehend	0.007349591	Care	0.0048674885	Virus-Infected Person	0.00422684	Cumulative	0.009514485	Hiv	0.0039889906	Hospital	0.008633887	Home	0.0049753836	Absorption	0.005403581	Venue	0.010239012	Contract	0.005676493	Leukemia	0.0106486315	Personnel	0.0059572784	Improve	0.009541893	Antibody	0.0072571877	Competent Department	0.006476588	Business	0.0045717014	Awareness	0.00845998
Accept	0.0060282866	Source	0.0063384688	Skin	0.008246761	Aids Prevention	0.004712239	Group	0.005556392	Aids	0.0056810016	Patient	0.004230359	Viral	0.009042509	Needle	0.006610825	Society	0.004586482	Public	0.004203536	Infection	0.008858981	Mother	0.0038499155	Doctor	0.008200608	Alias	0.004869856	Hepatitis B	0.005309549	According to Law	0.009810546	[Personal Name]	0.0056554945	[Place Name]	0.009744652	Publicity	0.0057150223	Do Well	0.008647411	Patient	0.0072513167	Family Member	0.0062171994	Accusation	0.0042510224	Community	0.008280533
Center	0.006013421	Genetic Material	0.0060141385	Internet	0.00784882	Related	0.004081723	Center On	0.005355773	Class Meeting	0.005217563	Cdc	0.0041235103	Incident	0.008549316	Crime	0.0064277165	Parent	0.0045175785	Law	0.0038182205	Epidemic	0.008718707	Worry	0.0038471506	Occurrence	0.0076767206	Parent	0.00463021	Improper	0.0048430883	[Personal Name]	0.009495368	According to Law	0.0056485226	United States	0.009519281	Management	0.0056636576	Key	0.008565958	Immune System	0.006815178	Newborn	0.0052947463	Secret	0.0041656946	Participate	0.00797536
Positive	0.0058247624	[Personal Name]	0.005948075	Disease	0.0062765223	Infected Person	0.004018473	[Place Name]	0.005139099	Marriage Registration	0.005217035	Life	0.003805866	Total Number	0.007850445	Suffer From	0.0061119664	Take Responsibility	0.0042912355	Transmission	0.0037811196	Male	0.008621204	Matter	0.0035281356	Occupation	0.0076219505	Infection	0.0045069978	Anti-Cancer	0.0046062605	Health Certificate	0.009144737	Robbery	0.0055382075	Mutation	0.009500745	Population	0.005645706	Policy	0.008319833	United States	0.006767291	Anesthesia	0.0051144217	Alliance	0.004153976	Reported	0.007739205
Precision	0.0055654836	Location	0.0058056735	Hiv	0.006126551	Healthcare	0.0039921678	Actively Participate	0.0048538717	One Party	0.004645033	Expert	0.0037599863	Rabies	0.007413555	Hospital	0.005997285	Support	0.004271546	World	0.0037269115	Student	0.008586468	Mother	0.0034597893	Delivery	0.007321649	Family	0.004502801	Aids	0.0045279167	Bathing	0.009003018	Public Security Organ	0.0053062076	Bone Marrow	0.008455048	Intervention	0.00538123	Increase	0.007949108	Clinical	0.00659196	Serious Illness	0.0050791376	Domestic Violence	0.00409851	Citizen	0.0075722346
Blood Transfusion	0.0054892725	Instructions	0.0053385	Human Body	0.0061184852	Prevention	0.0038394602	Public Welfare	0.0047676167	Shortcoming	0.0046395347	Occurrence	0.003727541	Outbreak	0.007082051	Public Security Bureau	0.005988899	Study	0.0040313397	Virus	0.0036589655	Youth	0.007937563	Villager	0.0033715796	Mother	0.006840204	Regret Medicine	0.0044328854	Virus	0.0044838046	Employee	0.008351544	[Place Name]	0.005074205	[Place Name]	0.008104297	Unit	0.0053502345	Aid	0.007670174	Replication	0.006194154	Insured	0.0050430936	Charge	0.0039880974	Volunteer	0.0074793906
Functional	0.0052774935	Reserve	0.0052792723	Lymphoma	0.0055541038	Include	0.0036432263	Performance	0.0047444114	Deputy County Head	0.0045260987	Contact	0.0035299126	Public Health	0.006501266	Verify	0.0059776222	Grandfather	0.003975255	Health	0.0036169027	China	0.0074152113	Life	0.003318382	Treatment	0.006177318	Finally	0.0044151805	Confine To	0.0044448716	Aids	0.008001198	Position	0.0050680833	Bone Marrow Transplantation	0.007896202	Reported	0.005281892	Prevention and Control	0.0074873217	Body	0.005958806	Hospitalization	0.0050198515	Program	0.003676494	Material	0.007366659
Risk	0.004913346	Sms	0.0049639638	Damage	0.0055377996	Improve	0.0034791308	Marital Relationship	0.004623786	Third Party	0.004517666	Youth	0.0033704194	Hepatitis B	0.0063717514	Two	0.005529591	Hope	0.003972821	Fear	0.0034203813	Nationwide	0.0067707715	Face	0.003305506	Hour	0.0059128557	Eye	0.0042364034	Size	0.0043624975	Subway	0.0066175973	Staff	0.005032705	Cell	0.0074026445	Screening	0.0052333833	Drug Rehabilitation	0.0071576256	Research and Development	0.005843434	Standardization	0.004890754	Training Base	0.0036167079	Resident	0.0072851866
Blood Donor	0.0048424304	[Personal Name]	0.0049230554	Pathogen	0.0055013876	Personnel	0.003442484	Vietnam	0.0043680565	Marriage	0.0038357503	Hope	0.0033061665	Influenza	0.005766557	Check	0.00493879	Treatment	0.0039524715	Regulation	0.0033278065	Work	0.006629994	Hug	0.0032724582	Aids	0.0058315704	Family	0.0041907933	Inhibit	0.0043279636	Illegal Act	0.0065826713	Hearsay	0.005019462	Discovery	0.0073113246	Citywide	0.0051565026	Patient	0.0068008634	Inhibit	0.0056704087	Treatment	0.0047505177	Imprisonment	0.0035827076	Related	0.0066583767
Disease	0.0047340337	Transmission	0.004699151	Medical School	0.005452381	Director	0.0034163971	Launch	0.004204038	Gift	0.0037359076	Health	0.0031993175	Diarrhea	0.0056785946	Compulsory	0.004930978	Aids	0.0036941248	Prevention and Control	0.003316161	Death	0.006297964	Story	0.0032088535	Refuse	0.0054761833	Family	0.003985647	Growth	0.004214529	Owner	0.006570472	[Place Name]	0.005007813	Scientist	0.0070772525	Disease	0.0051326146	Management	0.0067429678	Function	0.0056113102	Compensation	0.004660748	Sentence	0.0035641913	Staff	0.0062200283
Blood Donation	0.0044536185	[Place Name]	0.0045824354	Body Fluid	0.0049794856	Goal	0.0033871497	Art	0.00399899	Theatrical Performance	0.0035067718	Prevention	0.003078214	Hepatitis C	0.0056493618	Methamphetamine	0.004893485	Public Welfare	0.003684524	Government	0.0032265785	Province	0.006129565	Someone	0.003131258	Medical Staff	0.005407692	Experience	0.00386669	Participant	0.004104376	Give	0.006278918	Investigation	0.0045687705	Patient	0.006793909	Knowledge	0.005113971	Level	0.006561057	Therapy	0.005478142	Director	0.0046591177	High School Student	0.0034674555	Explain	0.0061785006
Hospital	0.003872546	Microbiology	0.004528576	[Place Name]	0.0049760723	Nationwide	0.0033864225	Bride	0.0037663346	Bright	0.0035024087	Msm	0.0030521653	Hand, Foot and Mouth Disease	0.0055920403	Rehabilitation Center	0.004799549	Future	0.0035355205	Group	0.0031699506	Increase	0.0061213793	Leave	0.002961652	Virus	0.0052359006	Especially	0.0036442243	[Personal Name]	0.003971348	Online	0.0062455223	Propaganda Department	0.0043945224	Researcher	0.006465936	Prevention and Control	0.004808802	Country	0.0065415134	Effect	0.0051571066	Children'S Hospital	0.0044431905	[Place Name]	0.0032653615	Method	0.0060833287
Situation	0.003717697	Artificial	0.004522527	Wound	0.004963157	Issue	0.0033779645	Health Room	0.0036454923	Both Parties	0.003493672	Discovery	0.0030389002	Mortality Rate	0.005458552	Theft	0.004763192	Mother-To-Child	0.0034466537	Concern	0.0029233044	Same Period Last Year	0.005989483	Home	0.0029529613	Fetus	0.005232514	Despair	0.0035441334	[Place Name]	0.0038626813	Girlfriend	0.005639943	Reform	0.0043541463	Research	0.00640472	Provide	0.004734191	Improve	0.006513322	Team	0.0050174897	Condition	0.0044024233	Multiple	0.0031808345	Improve	0.0060325745
[Personal Name]	0.0037160993	[Place Name]	0.004515262	Contain	0.004795934	Patient	0.003173561	[Place Name]	0.0036337394	Sleep	0.0032773386	Friend	0.0030162968	Smoking	0.0053227223	Take Drugs	0.0044293837	Difficulty	0.0034049654	Hope	0.0028032484	World	0.005759108	Care	0.002913976	Child	0.0051431786	Marriage	0.0035434382	Aviation	0.0037750145	Biology Department	0.005118387	[Place Name]	0.0043451954	This	0.0057352	Control Center	0.0047041913	Intensity	0.0063491208	Antiretroviral	0.0046597947	Healthcare	0.004397295	District Committee	0.0031538887	Popularize	0.0059993435
Antigen	0.0035118998	Recently	0.0044420348	Latent	0.004790421	Disease	0.0031360914	Publicity Materials	0.0035639547	Private Life	0.003263836	Child	0.002991314	Release	0.005282298	Report to Police	0.00428145	Infection	0.0033912358	Care	0.0027046097	Health	0.005281918	Patient	0.0028929082	[Place Name]	0.004911015	Condition	0.0035042916	Globulin	0.0036808795	[Place Name]	0.0050866134	Information	0.0042573274	Carry	0.005540452	Institution	0.0046723275	Construction	0.006176992	Experiment	0.0046230974	Limit	0.0040691094	[Place Name]	0.0031049657	Organize	0.0055529783
Note: Sensitive information has been anonymized and is presented in square brackets with conceptual labels. These modifications do not affect the interpretation of key semantics.
[truncated: 50 more columns]
